# Supplementary material for: Cancer co-opts differentiation of B-cell precursors into macrophage-like cells
Source: Nat Commun. 2022 Sep 14;13:5376. doi: 10.1038/s41467-022-33117-y (PMC9474882; doi:10.1038/s41467-022-33117-y)
Supplement: Supplementary file 4 — Supplementary Data 1 [file 41467_2022_33117_MOESM4_ESM.xlsx]

## Sheet: Sheet1
gene	p_val	avg_logFC	pct.1	pct.2	p_val_adj	cluster
Pf4	0	1.20761	0.999	0.949	0	0
Egr1	0	1.0173	0.908	0.435	0	0
Clec4n	0	0.874578	0.868	0.565	0	0
Id3	0	0.849468	0.526	0.132	0	0
Ier3	0	0.758565	0.895	0.68	0	0
Slc40a1	0	0.739353	0.82	0.485	0	0
Ier2	0	0.739161	0.941	0.644	0	0
Fcgrt	0	0.709152	0.968	0.856	0	0
Fos	0	0.700334	0.989	0.918	0	0
Cfp	0	0.694484	0.999	0.967	0	0
Gas6	0	0.673651	0.997	0.924	0	0
Igfbp4	0	0.666443	0.898	0.602	0	0
Wfdc17	0	0.653838	1	0.997	0	0
Nr4a1	0	0.643937	0.509	0.125	0	0
Dab2	0	0.629427	0.991	0.884	0	0
C1qc	0	0.629017	0.969	0.903	0	0
Pmp22	0	0.628261	0.997	0.927	0	0
Gpx3	0	0.578518	0.741	0.417	0	0
Ly86	0	0.578356	0.851	0.778	0	0
Fosb	0	0.562512	0.501	0.178	0	0
Cdkn1a	0	0.560527	0.95	0.87	0	0
Btg2	0	0.549898	0.833	0.642	0	0
Stab1	0	0.548975	0.846	0.755	0	0
Zfp36	0	0.547856	0.983	0.905	0	0
Fcrls	0	0.547162	0.485	0.191	0	0
Cd28	0	0.540875	0.632	0.268	0	0
Cd14	0	0.536922	0.991	0.884	0	0
Mrc1	0	0.530996	0.988	0.936	0	0
Plxdc2	0	0.526257	0.633	0.32	0	0
Csf1r	0	0.518151	0.998	0.975	0	0
Nxpe5	0	0.513581	0.892	0.743	0	0
Mef2c	0	0.513134	0.899	0.71	0	0
Kctd12	0	0.499058	0.897	0.69	0	0
Maf	0	0.498339	0.996	0.936	0	0
Ifitm2	0	0.488949	1	1	0	0
Junb	0	0.488654	0.991	0.945	0	0
Cd83	0	0.488048	0.602	0.294	0	0
Ccr1	0	0.478094	0.88	0.626	0	0
Cd81	0	0.476132	0.571	0.279	0	0
Gpnmb	0	0.471397	0.998	0.954	0	0
Marcksl1	0	0.451564	0.512	0.227	0	0
Selenop	0	0.45089	1	0.994	0	0
Ehd4	0	0.443499	0.998	0.974	0	0
Ctsc	0	0.440054	0.952	0.837	0	0
St3gal5	0	0.436951	0.521	0.227	0	0
Cadm1	0	0.434864	0.912	0.849	0	0
Gas7	0	0.430848	0.854	0.663	0	0
P2ry6	0	0.419972	0.927	0.809	0	0
Tcn2	0	0.417198	0.892	0.747	0	0
Ptgs1	0	0.408503	0.732	0.504	0	0
Rnasel	0	0.400729	0.788	0.603	0	0
0610012G03Rik	0	0.399833	0.996	0.974	0	0
Prdx4	0	0.395658	0.96	0.859	0	0
Rcbtb2	0	0.388819	0.982	0.94	0	0
Eid1	0	0.388323	0.876	0.718	0	0
H2afj	0	0.385016	0.993	0.95	0	0
Wwp1	0	0.383725	0.98	0.894	0	0
Lyz2	0	0.38224	1	1	0	0
Smagp	0	0.380242	0.716	0.478	0	0
Egr3	0	0.371364	0.251	0.06	0	0
Nrros	0	0.368626	0.973	0.908	0	0
Ptpn18	0	0.3682	0.998	0.968	0	0
Pid1	0	0.36508	0.903	0.779	0	0
Tm2d2	0	0.360855	0.957	0.895	0	0
Nrp1	0	0.359727	0.867	0.744	0	0
Rassf4	0	0.351329	0.908	0.797	0	0
Fcgr3	0	0.33595	1	0.996	0	0
Ap2s1	0	0.335011	1	0.998	0	0
Fuca1	0	0.334355	0.997	0.984	0	0
Selenow	0	0.332727	0.962	0.912	0	0
Comt	0	0.330956	0.983	0.941	0	0
Clta	0	0.32124	1	1	0	0
Lmo2	0	0.315619	0.934	0.859	0	0
Adrb2	0	0.31313	0.39	0.162	0	0
Trem2	0	0.309218	1	0.997	0	0
Arpc3	0	0.308461	1	1	0	0
Cd86	0	0.306575	0.397	0.16	0	0
Tbxas1	0	0.304929	0.93	0.858	0	0
Hsp90b1	0	0.284542	1	0.999	0	0
Tmsb4x	0	0.284273	1	1	0	0
Serpinb6a	0	0.271738	0.999	0.995	0	0
Laptm5	0	0.270861	1	0.998	0	0
Erp29	0	0.270114	1	0.997	0	0
Rgs10	0	0.266332	0.996	0.983	0	0
Grn	0	0.263742	1	0.999	0	0
Aldh2	0	0.253952	1	0.998	0	0
Rps11	0	0.251039	1	1	0	0
Cd164	4.56e-297	0.346721	0.724	0.543	7.23e-293	0
Nrcam	9.28e-296	0.337696	0.75	0.573	1.47e-291	0
Picalm	1.05e-295	0.27108	0.983	0.934	1.67e-291	0
Ehd1	1.32e-295	0.360241	0.708	0.497	2.09e-291	0
Osm	2.06e-295	0.390413	0.526	0.286	3.26e-291	0
Lpar6	3.32e-295	0.34536	0.769	0.601	5.26e-291	0
Fcna	1.46e-293	0.25816	0.308	0.108	2.32e-289	0
Evi2a	1.52e-290	0.279836	0.953	0.895	2.41e-286	0
Cfh	2.22e-281	0.377014	0.837	0.703	3.51e-277	0
Ergic3	5.02e-277	0.255838	0.961	0.93	7.96e-273	0
C5ar1	3.26e-274	0.334189	0.824	0.681	5.17e-270	0
Exoc3	9.57e-274	0.28353	0.868	0.786	1.52e-269	0
Adgre1	6.03e-267	0.255273	0.99	0.973	9.56e-263	0
Dusp5	3.7e-262	0.351647	0.38	0.172	5.86e-258	0
C1qa	5.99e-259	0.602596	0.875	0.709	9.5e-255	0
Ednrb	5.87e-251	0.542032	0.776	0.668	9.3e-247	0
Snx6	1.24e-245	0.269548	0.882	0.814	1.97e-241	0
Ccl4	2.84e-245	0.571617	0.859	0.733	4.51e-241	0
Glb1	2.28e-244	0.26701	0.851	0.77	3.62e-240	0
Tmem147	6.32e-237	0.254102	0.83	0.73	1e-232	0
Klf2	3.12e-236	0.435832	0.675	0.502	4.95e-232	0
Fh1	4.15e-235	0.338775	0.699	0.546	6.59e-231	0
Bmp2	4.02e-233	0.312383	0.326	0.144	6.37e-229	0
Fam213b	2.18e-231	0.286622	0.824	0.734	3.45e-227	0
Sash1	4.74e-230	0.252625	0.942	0.872	7.52e-226	0
Slc9a9	2.81e-226	0.286264	0.639	0.44	4.46e-222	0
Atp6v0a1	3.19e-223	0.250148	0.915	0.82	5.06e-219	0
Ccl9	5.14e-217	0.321948	0.919	0.823	8.15e-213	0
Zfp36l1	4.18e-212	0.301792	0.936	0.843	6.62e-208	0
Itsn1	3.86e-209	0.262532	0.848	0.766	6.12e-205	0
Hlx	5.12e-200	0.278646	0.551	0.365	8.11e-196	0
C1qb	2.65e-196	0.542855	0.901	0.787	4.2e-192	0
Pdlim4	7.57e-196	0.271365	0.713	0.575	1.2e-191	0
Rhoh	1.13e-194	0.263878	0.565	0.375	1.79e-190	0
Mxd4	1.72e-190	0.268275	0.696	0.551	2.72e-186	0
Rnase4	1.3e-187	0.269756	0.506	0.316	2.05e-183	0
Ccl2	8.05e-180	0.250218	0.684	0.52	1.28e-175	0
Il4ra	7.59e-177	0.343418	0.731	0.623	1.2e-172	0
Fabp3	3.81e-173	0.281939	0.462	0.281	6.05e-169	0
Tiparp	1.13e-172	0.306778	0.588	0.424	1.8e-168	0
Ccl3	1.01e-170	0.506455	0.733	0.64	1.61e-166	0
Bcl2a1b	2.39e-162	0.279545	0.923	0.86	3.79e-158	0
Dok2	1.05e-158	0.259191	0.572	0.408	1.67e-154	0
Eva1b	1.05e-152	0.257487	0.549	0.389	1.66e-148	0
Egr2	9.8e-149	0.2697	0.345	0.191	1.55e-144	0
Lyzl4	1.58e-141	0.264123	0.274	0.134	2.5e-137	0
Cd38	2.44e-138	0.257621	0.553	0.402	3.87e-134	0
Ccnd1	5.35e-125	0.318241	0.554	0.41	8.48e-121	0
Apoe	0	1.01953	1	0.989	0	1
Fabp4	0	0.795499	0.94	0.762	0	1
Fn1	0	0.748914	0.408	0.148	0	1
Ccl8	0	0.679626	0.93	0.729	0	1
Gngt2	0	0.672344	0.982	0.787	0	1
Atp6v0d2	0	0.656314	0.958	0.711	0	1
Ctsl	0	0.604397	1	1	0	1
F7	0	0.574545	0.43	0.166	0	1
Gng11	0	0.568164	0.833	0.547	0	1
F10	0	0.542141	0.556	0.192	0	1
Pla2g7	0	0.542122	0.989	0.788	0	1
Psap	0	0.534382	1	1	0	1
Il7r	0	0.528666	0.923	0.739	0	1
Plin2	0	0.520994	1	0.997	0	1
Cd274	0	0.5046	0.819	0.548	0	1
Fabp5	0	0.5032	1	0.999	0	1
Ctsh	0	0.493955	0.979	0.756	0	1
Mmp14	0	0.480465	0.49	0.143	0	1
Cxcl16	0	0.4323	0.968	0.859	0	1
Irf7	0	0.42619	0.957	0.775	0	1
Anpep	0	0.422546	0.987	0.939	0	1
Ninj1	0	0.412104	0.999	0.972	0	1
Ctnnb1	0	0.411209	0.992	0.964	0	1
H2-D1	0	0.405382	1	1	0	1
Hpse	0	0.405198	0.953	0.826	0	1
Ctss	0	0.405145	1	0.998	0	1
Cd22	0	0.390779	0.464	0.175	0	1
Gns	0	0.368414	0.993	0.969	0	1
Lipa	0	0.353451	1	0.997	0	1
H2-T23	0	0.344119	0.995	0.954	0	1
Pld3	0	0.333248	1	0.995	0	1
Ctsd	0	0.273674	1	1	0	1
Acp5	5.53e-304	0.452712	0.499	0.225	8.77e-300	1
Mgll	6.23e-301	0.530317	0.357	0.12	9.88e-297	1
Slc11a1	1.28e-297	0.385799	0.923	0.746	2.03e-293	1
Rnf149	3.36e-287	0.372416	0.991	0.958	5.33e-283	1
Fam129b	5.43e-277	0.436984	0.845	0.662	8.61e-273	1
Rin3	6.98e-277	0.369166	0.577	0.308	1.11e-272	1
Fth1	3.08e-276	0.344208	1	1	4.88e-272	1
Ptafr	2.14e-273	0.388925	0.895	0.705	3.4e-269	1
Mafb	1.4e-269	0.384922	0.987	0.946	2.22e-265	1
Daglb	1.91e-269	0.382125	0.793	0.585	3.03e-265	1
Fam20c	1.67e-267	0.348385	0.997	0.986	2.64e-263	1
Lhfpl2	3.44e-263	0.458576	0.749	0.544	5.45e-259	1
Plek	5.85e-260	0.391919	0.988	0.971	9.27e-256	1
Tnfrsf1b	5.86e-259	0.358199	0.869	0.694	9.29e-255	1
Sirpa	1.65e-252	0.288467	0.998	0.992	2.61e-248	1
Soat1	1.74e-250	0.276652	0.998	0.982	2.76e-246	1
Ly6e	2.63e-250	0.277271	0.999	0.989	4.17e-246	1
Ccr5	9.69e-243	0.338458	0.957	0.764	1.54e-238	1
Tnfrsf21	1.84e-234	0.399232	0.59	0.355	2.91e-230	1
Ly9	2.59e-229	0.335875	0.846	0.666	4.11e-225	1
Pdpn	1.44e-226	0.47216	0.499	0.264	2.29e-222	1
Ddit3	6.37e-213	0.324352	0.706	0.493	1.01e-208	1
Lgals3	9.1e-212	0.304227	1	1	1.44e-207	1
Crip1	3.57e-210	0.393216	0.994	0.976	5.65e-206	1
Mfsd12	3.14e-202	0.312735	0.918	0.798	4.98e-198	1
Anxa4	1.21e-201	0.259542	0.996	0.984	1.93e-197	1
Tmem165	1.17e-200	0.393728	0.81	0.67	1.85e-196	1
Antxr2	2.02e-198	0.32289	0.806	0.636	3.2e-194	1
Samd8	2.72e-196	0.349633	0.751	0.572	4.32e-192	1
Abi3	2.96e-195	0.308514	0.531	0.304	4.69e-191	1
Gm2a	3.32e-193	0.285661	0.97	0.924	5.27e-189	1
Rab7	2.8e-189	0.250088	0.995	0.987	4.44e-185	1
Hal	4.26e-187	0.408215	0.473	0.251	6.75e-183	1
Hk3	1.02e-182	0.304007	0.938	0.836	1.62e-178	1
Tmcc3	3.88e-181	0.281667	0.491	0.28	6.16e-177	1
AC149090.1	2.82e-179	0.305739	0.962	0.896	4.47e-175	1
Plxna1	1.81e-178	0.33677	0.705	0.524	2.87e-174	1
Il11ra1	2.13e-177	0.357119	0.674	0.501	3.38e-173	1
Fbxo32	4.83e-175	0.321822	0.298	0.125	7.66e-171	1
Por	4.21e-172	0.294629	0.97	0.903	6.67e-168	1
Iqgap2	4.12e-171	0.254627	0.439	0.234	6.54e-167	1
Myof	6.48e-170	0.307118	0.863	0.726	1.03e-165	1
Cxcr4	1.62e-168	0.329545	0.88	0.742	2.57e-164	1
Slamf7	2.17e-168	0.309133	0.638	0.434	3.44e-164	1
Ddhd1	1.06e-163	0.340012	0.559	0.362	1.69e-159	1
Sdc1	1.5e-162	0.271642	0.271	0.109	2.38e-158	1
Itgax	6.49e-162	0.408544	0.394	0.208	1.03e-157	1
Plpp3	3.93e-155	0.251228	0.336	0.158	6.23e-151	1
Ecm1	7.72e-155	0.314016	0.809	0.653	1.22e-150	1
Gadd45b	1.64e-150	0.307891	0.704	0.516	2.61e-146	1
Csf2ra	2.47e-150	0.281908	0.802	0.652	3.92e-146	1
Hvcn1	8.29e-150	0.28188	0.686	0.508	1.31e-145	1
Evl	3.36e-147	0.296731	0.889	0.789	5.33e-143	1
Tmem65	8.52e-140	0.252413	0.778	0.625	1.35e-135	1
Cebpa	6.26e-135	0.262158	0.752	0.614	9.93e-131	1
Lars2	7.91e-134	0.323852	0.908	0.841	1.25e-129	1
Fcgr2b	3.59e-132	0.277342	0.979	0.906	5.7e-128	1
Ccrl2	8.22e-132	0.279094	0.628	0.447	1.3e-127	1
Pea15a	4.78e-127	0.253269	0.936	0.89	7.58e-123	1
Sgk1	1.11e-124	0.32655	0.538	0.364	1.77e-120	1
Abca1	1.18e-121	0.307157	0.783	0.622	1.87e-117	1
Ahnak2	4.57e-117	0.252035	0.8	0.661	7.24e-113	1
Socs6	1.17e-112	0.253763	0.756	0.628	1.86e-108	1
Mmp12	1.37e-112	0.347847	0.896	0.79	2.17e-108	1
Maoa	8.99e-112	0.324298	0.484	0.316	1.43e-107	1
Atf5	1.59e-99	0.279642	0.655	0.521	2.52e-95	1
Anxa1	1.03e-96	0.271153	0.996	0.99	1.63e-92	1
Rilpl2	4.02e-90	0.259276	0.861	0.77	6.37e-86	1
Arg2	1.06e-89	0.258468	0.63	0.475	1.68e-85	1
Rnf128	1.56e-72	0.264258	0.655	0.551	2.47e-68	1
Gm42418	3.52e-65	0.731871	1	1	5.58e-61	1
Thbs1	4.73e-58	0.306598	0.519	0.397	7.49e-54	1
Tfrc	1.04e-48	0.274148	0.826	0.765	1.64e-44	1
Ly6a	0	1.54223	0.941	0.5	0	2
Ahsa1	0	0.84705	0.914	0.756	0	2
Ms4a7	0	0.810444	0.998	0.983	0	2
Pcp4l1	0	0.776504	0.852	0.506	0	2
Lst1	0	0.658709	0.979	0.909	0	2
Tmem171	0	0.610994	0.613	0.165	0	2
Ms4a4c	0	0.582248	0.479	0.133	0	2
Pld4	0	0.582029	0.945	0.772	0	2
Rapsn	0	0.536386	0.657	0.278	0	2
Ifitm3	0	0.482522	1	1	0	2
Bst2	0	0.472954	1	0.99	0	2
Lgals1	0	0.415121	1	0.999	0	2
Cstb	0	0.408071	1	1	0	2
Fcer1g	0	0.356782	0.999	0.999	0	2
Ppia	0	0.340688	1	1	0	2
Ifi27l2a	2.86e-304	0.816189	0.99	0.988	4.53e-300	2
S100a4	1.86e-300	0.845929	0.626	0.276	2.95e-296	2
Plin21	4.09e-295	0.491179	0.999	0.998	6.48e-291	2
Ly6e1	1.54e-284	0.435473	0.999	0.99	2.44e-280	2
Pgk1	1.79e-278	0.534781	0.985	0.955	2.84e-274	2
Cblb	7.94e-274	0.577408	0.678	0.335	1.26e-269	2
Sh3bgrl3	2.01e-271	0.329343	1	1	3.19e-267	2
Rnh1	3.3e-270	0.455788	0.996	0.985	5.23e-266	2
Mif	1.69e-269	0.457455	0.997	0.99	2.68e-265	2
Lpxn	2.23e-266	0.474624	0.801	0.484	3.53e-262	2
Calm1	1.05e-261	0.308713	1	1	1.67e-257	2
Ms4a6b	1.83e-258	0.532439	0.897	0.649	2.9e-254	2
Rbx1	3.84e-255	0.330366	0.999	0.995	6.08e-251	2
Ifit3	1.77e-253	0.650154	0.487	0.185	2.8e-249	2
Tpi1	9.24e-248	0.431588	0.995	0.972	1.46e-243	2
Capg	1.95e-242	0.357643	1	0.996	3.08e-238	2
Sdc4	2.03e-241	0.473767	0.925	0.78	3.22e-237	2
Oas1a	1.85e-236	0.408438	0.807	0.502	2.93e-232	2
Cfl1	8.75e-234	0.281212	1	1	1.39e-229	2
Clic1	1.77e-231	0.278445	1	1	2.81e-227	2
Irf71	6.01e-229	0.484561	0.959	0.795	9.52e-225	2
Pfn1	5.83e-225	0.296441	1	1	9.25e-221	2
Gsn	5.52e-224	0.416264	0.964	0.881	8.75e-220	2
Anxa5	2.03e-216	0.300735	0.999	0.998	3.21e-212	2
Ms4a6d	5.88e-214	0.359979	0.999	0.995	9.33e-210	2
Vma21	6.09e-214	0.483634	0.82	0.594	9.66e-210	2
Ckb	3.44e-211	0.585896	0.97	0.925	5.46e-207	2
Lat2	2.22e-209	0.455834	0.94	0.861	3.51e-205	2
Ifi44	5.47e-203	0.515992	0.856	0.634	8.67e-199	2
S100a6	1.87e-202	0.541188	0.913	0.853	2.97e-198	2
Pdzk1ip1	1.9e-200	0.394603	0.574	0.277	3.01e-196	2
Atp6v1g1	2.75e-196	0.264588	1	1	4.36e-192	2
Ube2l6	1.29e-194	0.340747	0.594	0.297	2.04e-190	2
Tmem256	1.89e-194	0.279698	0.999	0.996	3e-190	2
Fam50a	1.49e-191	0.418555	0.905	0.774	2.36e-187	2
Psmd8	1.89e-187	0.32642	0.997	0.99	2.99e-183	2
Psmb8	1.01e-186	0.292412	0.998	0.99	1.61e-182	2
Uap1l1	4.82e-183	0.35034	0.973	0.935	7.64e-179	2
Cycs	9.74e-181	0.396813	0.842	0.622	1.54e-176	2
Oasl2	1.71e-180	0.397697	0.832	0.582	2.71e-176	2
Oas3	1.15e-178	0.384135	0.71	0.416	1.83e-174	2
Ldha	3.02e-178	0.314365	0.999	0.997	4.78e-174	2
Ifit1	1.25e-175	0.534626	0.436	0.182	1.98e-171	2
Ms4a6c	8.65e-175	0.377126	0.98	0.935	1.37e-170	2
Xaf1	3.12e-170	0.375117	0.728	0.455	4.95e-166	2
Folr2	4.61e-167	0.653403	0.846	0.719	7.3e-163	2
Rtp4	9.13e-166	0.369739	0.887	0.705	1.45e-161	2
Pdgfa	8.17e-165	0.354067	0.443	0.196	1.29e-160	2
Ptma	3.85e-163	0.252158	1	1	6.11e-159	2
Cdk18	1.03e-162	0.356839	0.719	0.439	1.64e-158	2
Cox5b	8.58e-162	0.259199	0.998	0.993	1.36e-157	2
Taf10	1.88e-161	0.268929	0.994	0.979	2.98e-157	2
Gapdh	1.12e-160	0.269874	1	1	1.77e-156	2
Lilr4b	1.92e-158	0.349969	0.967	0.926	3.04e-154	2
Cd72	2e-157	0.604518	0.862	0.73	3.18e-153	2
Irgm1	2.7e-157	0.354205	0.722	0.446	4.28e-153	2
Atp5g1	3.09e-156	0.284334	0.989	0.961	4.9e-152	2
Coro1a	6.55e-152	0.319182	0.948	0.828	1.04e-147	2
Pkm	1.74e-150	0.280565	1	0.997	2.76e-146	2
Mgst3	1.24e-149	0.348694	0.867	0.674	1.97e-145	2
Lgals31	1.87e-149	0.319598	1	1	2.96e-145	2
Cap1	2.61e-149	0.283379	0.985	0.96	4.14e-145	2
Rasgef1b	7.9e-148	0.335322	0.607	0.336	1.25e-143	2
Basp1	4.17e-147	0.368877	0.983	0.953	6.62e-143	2
Pdxk	9.14e-146	0.349798	0.939	0.863	1.45e-141	2
Chchd10	1.8e-144	0.389189	0.901	0.795	2.86e-140	2
Psma2	8.05e-144	0.277227	0.977	0.938	1.28e-139	2
Cdk14	1.28e-143	0.357618	0.671	0.411	2.03e-139	2
Eif4a1	2.89e-143	0.274753	0.998	0.996	4.59e-139	2
Naa20	1.33e-141	0.319535	0.943	0.862	2.11e-137	2
Por1	2.93e-141	0.335343	0.96	0.912	4.65e-137	2
Tpm1	7.97e-141	0.352671	0.817	0.63	1.26e-136	2
Rap2b	1.07e-139	0.340609	0.935	0.865	1.7e-135	2
Ifi44l	4.57e-137	0.323268	0.656	0.395	7.24e-133	2
Ran	4.69e-137	0.295879	0.96	0.904	7.44e-133	2
Lair1	2.11e-136	0.343881	0.817	0.62	3.35e-132	2
Zbp1	1.81e-135	0.363479	0.664	0.413	2.88e-131	2
Ifi204	2.92e-132	0.37317	0.878	0.718	4.64e-128	2
Hsp90aa1	6.75e-132	0.293861	0.983	0.967	1.07e-127	2
Ppp1r14b	3.83e-131	0.276482	0.983	0.967	6.07e-127	2
Isg15	7.68e-131	0.522562	0.742	0.529	1.22e-126	2
Ccl81	1.07e-129	0.813322	0.879	0.758	1.7e-125	2
Vipas39	2.75e-129	0.31297	0.798	0.598	4.36e-125	2
Vps29	1.29e-126	0.256403	0.984	0.952	2.04e-122	2
Cd180	2.18e-125	0.318042	0.844	0.677	3.45e-121	2
Xylt2	9.86e-124	0.348462	0.78	0.594	1.56e-119	2
Usp18	8.2e-123	0.288996	0.489	0.253	1.3e-118	2
Ap1s1	8.37e-118	0.272583	0.898	0.786	1.33e-113	2
Tmsb10	8.41e-118	0.397052	0.995	0.99	1.33e-113	2
Hspd1	1.8e-115	0.299432	0.934	0.848	2.85e-111	2
Vti1b	7.02e-115	0.258749	0.952	0.894	1.11e-110	2
Fnip2	5.56e-113	0.310417	0.922	0.821	8.82e-109	2
Gmfg	1.13e-112	0.279449	0.884	0.741	1.79e-108	2
Man1a	6.86e-112	0.317565	0.875	0.746	1.09e-107	2
Pnp	1.16e-111	0.324965	0.926	0.87	1.85e-107	2
Aprt	2.08e-111	0.271768	0.995	0.993	3.3e-107	2
Timm17a	4.59e-111	0.263972	0.838	0.656	7.28e-107	2
Phf11b	2.19e-109	0.29111	0.532	0.31	3.48e-105	2
Ocel1	5.15e-109	0.274202	0.856	0.731	8.16e-105	2
Ndufa12	2.93e-108	0.260874	0.96	0.905	4.65e-104	2
Ifit2	5.36e-108	0.582254	0.492	0.272	8.51e-104	2
Ifi35	5.25e-107	0.264126	0.673	0.436	8.32e-103	2
Rbm3	1.28e-105	0.283099	0.898	0.786	2.04e-101	2
Rexo2	9.35e-105	0.250749	0.921	0.839	1.48e-100	2
Hsd17b10	1.24e-104	0.310563	0.789	0.625	1.96e-100	2
Actg1	4.56e-104	0.299221	1	0.999	7.22e-100	2
Rpl22l1	6.8e-104	0.294799	0.962	0.941	1.08e-99	2
Stat1	1.12e-103	0.329996	0.763	0.57	1.78e-99	2
Il2rg	5.05e-103	0.266767	0.654	0.421	8.01e-99	2
Plekho2	3.93e-101	0.268741	0.921	0.84	6.23e-97	2
Limd2	5.1e-101	0.277153	0.809	0.635	8.08e-97	2
Cux1	2.12e-100	0.262083	0.919	0.829	3.36e-96	2
Ifi211	4.29e-99	0.258446	0.624	0.398	6.8e-95	2
Pdia6	1.7e-98	0.266887	0.973	0.952	2.7e-94	2
Adam8	1.01e-97	0.308541	0.966	0.943	1.59e-93	2
Ranbp1	1.6e-97	0.301107	0.847	0.735	2.54e-93	2
Pole4	3.67e-96	0.253497	0.643	0.422	5.82e-92	2
Lgals9	2.16e-95	0.261345	0.919	0.834	3.42e-91	2
Rars	4e-95	0.255073	0.719	0.512	6.34e-91	2
Bin1	1.34e-94	0.265487	0.874	0.759	2.13e-90	2
Osbpl8	5.71e-94	0.253253	0.991	0.981	9.05e-90	2
Gch1	1.53e-92	0.272036	0.706	0.502	2.43e-88	2
Ccl41	2.11e-92	0.565746	0.86	0.771	3.34e-88	2
Kcnn4	1.18e-91	0.283582	0.375	0.191	1.87e-87	2
Ccl12	3.01e-91	0.849883	0.475	0.282	4.77e-87	2
Pltp	1.19e-90	0.309561	0.996	0.976	1.89e-86	2
Psen2	1.86e-90	0.261721	0.9	0.81	2.95e-86	2
Mcm6	2.9e-89	0.304256	0.278	0.123	4.59e-85	2
Ccnd11	1.6e-88	0.368748	0.638	0.444	2.53e-84	2
Oasl1	4.18e-88	0.270253	0.554	0.335	6.62e-84	2
Ccl7	5.72e-87	1.23029	0.598	0.473	9.07e-83	2
Fam111a	3.11e-86	0.298429	0.715	0.532	4.92e-82	2
Dab21	1.13e-84	0.308966	0.967	0.919	1.79e-80	2
Nt5dc2	8.84e-84	0.286006	0.839	0.709	1.4e-79	2
Ddx60	1.41e-80	0.25103	0.562	0.353	2.24e-76	2
Gatm	2.2e-80	0.270472	0.844	0.722	3.49e-76	2
Psmd1	1.67e-78	0.305698	0.914	0.851	2.65e-74	2
Ccl21	2.74e-76	1.04649	0.662	0.572	4.35e-72	2
Snx2	3.69e-76	0.250555	0.915	0.851	5.85e-72	2
Mt2	4.27e-76	0.279594	0.491	0.307	6.76e-72	2
Pcna	3.07e-72	0.318202	0.688	0.528	4.87e-68	2
Gadd45a	7.63e-68	0.396212	0.552	0.376	1.21e-63	2
Rgs1	3.37e-67	0.382815	0.843	0.806	5.34e-63	2
Spp1	1.32e-65	0.356553	0.998	0.998	2.09e-61	2
Rsad2	2.1e-64	0.746104	0.425	0.255	3.33e-60	2
Glrx	2.27e-64	0.267916	0.748	0.612	3.6e-60	2
Slfn5	1.2e-57	0.250844	0.917	0.858	1.91e-53	2
Ifi47	2.31e-57	0.254802	0.543	0.38	3.66e-53	2
Rnf213	1.15e-52	0.253444	0.736	0.599	1.82e-48	2
Plau	1.34e-47	0.33607	0.738	0.658	2.13e-43	2
Il1rn	3.49e-45	0.315654	0.378	0.242	5.53e-41	2
Ccl31	4.05e-38	0.263294	0.749	0.666	6.43e-34	2
Cd141	1.47e-33	0.255973	0.952	0.921	2.33e-29	2
Rgs2	1.54e-29	0.256844	0.909	0.893	2.44e-25	2
Bex1	0	2.66769	0.737	0.129	0	3
Mfge8	0	2.49433	0.863	0.469	0	3
Tceal9	0	1.19901	0.937	0.865	0	3
Fn11	0	1.08289	0.553	0.165	0	3
Maoa1	0	0.99228	0.747	0.31	0	3
Ctsl1	0	0.927108	1	1	0	3
Atp6v0d21	0	0.912392	0.993	0.738	0	3
Mgll1	0	0.91055	0.55	0.129	0	3
Fabp41	0	0.909181	0.964	0.781	0	3
Pdpn1	0	0.86849	0.715	0.27	0	3
Il7r1	0	0.786322	0.968	0.756	0	3
Gng111	0	0.777657	0.915	0.573	0	3
F71	0	0.737764	0.547	0.186	0	3
Acp51	0	0.729641	0.67	0.241	0	3
F101	0	0.709628	0.673	0.224	0	3
Tnfrsf211	0	0.705064	0.77	0.365	0	3
Plin22	0	0.675446	1	0.998	0	3
Gngt21	0	0.67069	0.969	0.812	0	3
Plpp31	0	0.64434	0.574	0.155	0	3
Fabp51	0	0.577655	1	0.999	0	3
Sdc11	0	0.576242	0.458	0.11	0	3
Fth11	0	0.513914	1	1	0	3
Psap1	0	0.50367	1	1	0	3
Mmp141	0	0.471544	0.57	0.177	0	3
H2-D11	0	0.470197	1	1	0	3
Ctss1	0	0.461274	1	0.998	0	3
Slamf8	0	0.430194	0.427	0.108	0	3
Ftl1	0	0.40375	1	1	0	3
Ctsd1	0	0.365489	1	1	0	3
Cd200	0	0.317994	0.321	0.066	0	3
Gpc1	0	0.294023	0.324	0.065	0	3
Creg1	4.85e-295	0.392697	1	0.999	7.7e-291	3
Cd221	1.33e-291	0.415478	0.56	0.2	2.1e-287	3
Plxna11	8.88e-288	0.541713	0.85	0.532	1.41e-283	3
Il11ra11	1.24e-280	0.554461	0.824	0.507	1.96e-276	3
Rnf1491	6.43e-274	0.503101	0.994	0.962	1.02e-269	3
Lgals32	3.78e-273	0.447532	1	1	5.99e-269	3
Npc2	1.33e-271	0.273324	1	1	2.11e-267	3
Gpx1	5.22e-265	0.462345	0.999	1	8.28e-261	3
Fam129b1	5.66e-265	0.549237	0.902	0.678	8.97e-261	3
Lipa1	7.74e-265	0.375579	1	0.997	1.23e-260	3
Fam20c1	2.14e-263	0.442524	0.999	0.987	3.39e-259	3
Lhfpl21	1.73e-261	0.581586	0.85	0.559	2.74e-257	3
Mmp121	2.15e-259	0.878686	0.936	0.799	3.41e-255	3
Anpep1	4.1e-254	0.446608	0.995	0.944	6.5e-250	3
Anxa11	5.71e-251	0.528892	0.998	0.991	9.05e-247	3
Fbxo321	1.29e-250	0.557777	0.419	0.133	2.04e-246	3
Cd2741	7.88e-241	0.524958	0.861	0.576	1.25e-236	3
Myof1	3.28e-237	0.492524	0.915	0.737	5.19e-233	3
Mettl7a1	3.49e-237	0.515883	0.681	0.356	5.54e-233	3
Klra3	8.97e-234	0.360064	0.494	0.183	1.42e-229	3
Gstm1	1.99e-232	0.492871	0.973	0.883	3.16e-228	3
Ctsh1	3.03e-232	0.471709	0.965	0.785	4.81e-228	3
Slamf71	7.84e-230	0.461521	0.778	0.445	1.24e-225	3
Txn1	1.5e-229	0.417373	1	0.999	2.37e-225	3
Itgax1	2.39e-229	0.53351	0.536	0.216	3.79e-225	3
Tst	3.24e-222	0.339873	0.484	0.182	5.14e-218	3
Bnip3l	1.53e-221	0.408708	0.973	0.893	2.43e-217	3
Ldhb	4.47e-219	0.330997	0.498	0.191	7.08e-215	3
Gadd45b1	2.51e-211	0.498249	0.814	0.528	3.99e-207	3
Arg1	2.6e-211	0.919928	0.315	0.087	4.12e-207	3
Soat11	2.32e-209	0.339658	0.997	0.984	3.68e-205	3
Tmem1651	7.3e-209	0.514074	0.868	0.681	1.16e-204	3
Slc11a11	1.91e-204	0.414471	0.946	0.765	3.03e-200	3
Samd81	1.15e-202	0.454964	0.837	0.585	1.83e-198	3
Ddit31	2.58e-201	0.444853	0.792	0.51	4.08e-197	3
Ctnnb11	6.81e-200	0.404624	0.996	0.967	1.08e-195	3
Apoe1	9.34e-195	0.478626	0.996	0.99	1.48e-190	3
Anxa41	2.76e-193	0.324969	0.998	0.985	4.38e-189	3
Rnf1281	1.55e-192	0.49158	0.806	0.548	2.46e-188	3
Hk31	1.13e-190	0.380947	0.973	0.845	1.79e-186	3
Ptafr1	7.19e-190	0.437554	0.903	0.727	1.14e-185	3
Crip11	8.21e-190	0.423794	0.997	0.978	1.3e-185	3
Abcg1	2.47e-189	0.437815	0.701	0.391	3.91e-185	3
Ftl1-ps1	2.43e-183	0.344403	0.99	0.944	3.85e-179	3
Rhov	8.01e-183	0.288861	0.474	0.192	1.27e-178	3
Pld31	1.66e-182	0.294634	1	0.995	2.63e-178	3
Daglb1	6.15e-176	0.413057	0.835	0.606	9.76e-172	3
Ninj11	1.52e-172	0.347573	0.993	0.976	2.42e-168	3
Gm14461	1.19e-169	0.384721	0.676	0.379	1.88e-165	3
Gprc5b	1.44e-167	0.255706	0.305	0.097	2.28e-163	3
Sel1l3	1.47e-163	0.276493	0.418	0.165	2.33e-159	3
Sgk11	1.31e-156	0.495141	0.649	0.374	2.08e-152	3
Cstb1	6.14e-156	0.265812	1	1	9.73e-152	3
Atf51	9e-156	0.468603	0.768	0.525	1.43e-151	3
Csf2ra1	2.87e-154	0.36207	0.86	0.665	4.56e-150	3
Cd300c2	1.9e-153	0.309441	0.997	0.976	3.01e-149	3
Capg1	3.57e-152	0.297364	1	0.996	5.66e-148	3
Por2	4.4e-150	0.348239	0.976	0.911	6.98e-146	3
Pla2g71	4.94e-149	0.372709	0.96	0.816	7.84e-145	3
Tfrc1	3.08e-148	0.562178	0.887	0.766	4.88e-144	3
Gadd45a1	1.93e-145	0.515607	0.633	0.369	3.06e-141	3
Cd200r1	1.89e-144	0.332487	0.937	0.831	3e-140	3
Tceal8	1.38e-142	0.48058	0.702	0.465	2.19e-138	3
Ctsk	1.42e-142	0.255697	0.293	0.1	2.25e-138	3
C77080	5.26e-141	0.334133	0.701	0.424	8.34e-137	3
Cxcl161	4.2e-140	0.377838	0.952	0.874	6.66e-136	3
Mfsd121	5.06e-140	0.335227	0.937	0.811	8.03e-136	3
Ccrl21	2.93e-137	0.360043	0.722	0.46	4.64e-133	3
Msrb1	4.11e-137	0.280104	0.989	0.96	6.51e-133	3
Cd84	2.22e-136	0.252509	0.999	0.992	3.52e-132	3
Rin31	1.31e-133	0.288574	0.616	0.337	2.08e-129	3
Tmem651	1.83e-133	0.334089	0.842	0.637	2.9e-129	3
Hipk2	3.59e-133	0.342394	0.697	0.447	5.69e-129	3
Vim	2.34e-132	0.318152	0.998	0.997	3.71e-128	3
Tnfrsf1b1	9.28e-130	0.327582	0.878	0.715	1.47e-125	3
Plek1	5.13e-128	0.350745	0.99	0.973	8.13e-124	3
Mgst1	1.31e-126	0.272595	0.989	0.909	2.08e-122	3
Slc15a3	5.42e-126	0.311913	0.981	0.917	8.59e-122	3
Knop1	2.02e-125	0.372533	0.873	0.737	3.2e-121	3
Hist1h2bc	2.97e-125	0.389548	0.923	0.792	4.71e-121	3
Gadd45g	5.15e-124	0.382929	0.544	0.292	8.17e-120	3
Pkdcc	5.95e-124	0.303495	0.413	0.191	9.43e-120	3
Hvcn11	1.16e-123	0.336385	0.748	0.523	1.84e-119	3
Esd	2.67e-123	0.33865	0.998	0.996	4.23e-119	3
Gns1	4.21e-123	0.261578	0.994	0.972	6.68e-119	3
Emc1	3.4e-122	0.294941	0.641	0.386	5.39e-118	3
Cipc	1.76e-118	0.276989	0.629	0.364	2.78e-114	3
Ahnak21	4.07e-115	0.356882	0.842	0.674	6.46e-111	3
Hmox1	6.54e-110	0.330124	0.982	0.944	1.04e-105	3
Psen21	9.75e-110	0.283536	0.921	0.808	1.55e-105	3
Wsb2	5.24e-108	0.27288	0.847	0.669	8.3e-104	3
Irf72	1.27e-106	0.2872	0.928	0.8	2.01e-102	3
Rilpl21	4.26e-105	0.376383	0.88	0.779	6.76e-101	3
Ddhd11	1.24e-104	0.295165	0.619	0.38	1.97e-100	3
Hal1	2.27e-104	0.387578	0.505	0.274	3.59e-100	3
Tmem140	4.71e-103	0.340248	0.903	0.79	7.47e-99	3
Slpi	5.06e-103	0.301402	0.434	0.213	8.02e-99	3
Bhlhe41	7.5e-103	0.328709	0.761	0.569	1.19e-98	3
Srxn1	1.19e-101	0.309907	0.671	0.447	1.89e-97	3
Ly91	1.27e-98	0.27664	0.851	0.688	2.02e-94	3
Tbc1d9	9.93e-98	0.262245	0.601	0.372	1.57e-93	3
Galns	1.68e-97	0.257751	0.688	0.457	2.66e-93	3
Flrt2	5.59e-97	0.307661	0.503	0.283	8.86e-93	3
Rhoc	1.3e-96	0.313034	0.91	0.829	2.07e-92	3
Abi31	6.46e-96	0.26901	0.565	0.328	1.02e-91	3
Pik3r5	2.49e-95	0.274323	0.742	0.544	3.94e-91	3
Napsa	1.24e-94	0.272232	0.625	0.391	1.97e-90	3
B4galt5	1.63e-93	0.291849	0.793	0.627	2.59e-89	3
Bex3	7.15e-93	0.346833	0.832	0.735	1.13e-88	3
Ly6a1	1.03e-86	0.267807	0.742	0.524	1.64e-82	3
Gabarapl1	1.24e-86	0.256454	0.757	0.576	1.96e-82	3
Slc6a8	1.51e-84	0.332487	0.73	0.581	2.39e-80	3
Cebpa1	6.81e-83	0.257105	0.792	0.627	1.08e-78	3
Arg21	1.21e-82	0.336036	0.692	0.488	1.92e-78	3
Dhrs9	1.18e-79	0.258266	0.497	0.29	1.87e-75	3
Chd3	9.07e-79	0.260702	0.745	0.576	1.44e-74	3
Cd300lf	5.91e-78	0.332496	0.65	0.47	9.37e-74	3
Antxr21	1.88e-77	0.258744	0.817	0.656	2.98e-73	3
Adam81	2.06e-77	0.257915	0.973	0.943	3.26e-73	3
Mafb1	3.83e-77	0.271974	0.968	0.953	6.07e-73	3
Ccl82	7.35e-77	0.308231	0.883	0.758	1.17e-72	3
Adamtsl5	3.41e-76	0.255801	0.582	0.383	5.41e-72	3
Ecm11	4.37e-75	0.281067	0.815	0.672	6.93e-71	3
Prdx1	1.8e-73	0.293203	1	0.999	2.86e-69	3
Chmp1b	4.17e-73	0.259353	0.708	0.537	6.61e-69	3
Gde1	6.74e-73	0.25073	0.726	0.568	1.07e-68	3
Mmp19	3.84e-72	0.266691	0.508	0.318	6.09e-68	3
Evl1	9.08e-70	0.252947	0.893	0.801	1.44e-65	3
Nabp1	1.61e-66	0.250763	0.515	0.329	2.55e-62	3
Bcap31	9.81e-62	0.257128	0.958	0.935	1.56e-57	3
Rgl1	8.69e-61	0.297374	0.787	0.68	1.38e-56	3
Npy	8.75e-57	0.723421	0.576	0.435	1.39e-52	3
Cd300ld	9.2e-55	0.250539	0.725	0.587	1.46e-50	3
Map4k4	3.23e-46	0.284129	0.818	0.749	5.13e-42	3
Il1rn1	1.14e-42	0.374061	0.375	0.243	1.81e-38	3
Thbs11	8.98e-20	0.281298	0.511	0.413	1.42e-15	3
Hist1h1b	0	2.39094	0.715	0.073	0	4
Mki67	0	2.26393	0.952	0.091	0	4
Ube2c	0	2.23748	0.863	0.044	0	4
Stmn1	0	2.2143	0.998	0.453	0	4
Birc5	0	2.20508	0.944	0.063	0	4
Top2a	0	2.19911	0.887	0.092	0	4
Cenpf	0	2.04891	0.837	0.018	0	4
Hist1h2ae	0	1.9531	0.684	0.194	0	4
Pclaf	0	1.87596	0.945	0.042	0	4
Prc1	0	1.79677	0.809	0.024	0	4
Cks1b	0	1.72781	0.964	0.119	0	4
Pttg1	0	1.71192	0.828	0.088	0	4
Cdk1	0	1.63186	0.902	0.173	0	4
Cdca8	0	1.62331	0.93	0.144	0	4
Tubb5	0	1.61414	0.998	0.964	0	4
Hmmr	0	1.5779	0.841	0.014	0	4
Cenpe	0	1.56578	0.817	0.057	0	4
Tpx2	0	1.5624	0.873	0.062	0	4
Ube2s	0	1.55431	0.999	0.891	0	4
Smc2	0	1.5315	0.908	0.179	0	4
Hmgb2	0	1.52396	0.969	0.704	0	4
H2afz	0	1.51108	1	0.99	0	4
Tubb4b	0	1.46449	0.971	0.735	0	4
Ccnb2	0	1.46331	0.802	0.032	0	4
Cdca3	0	1.45907	0.878	0.048	0	4
Smc4	0	1.41958	0.944	0.48	0	4
H2afx	0	1.41206	0.834	0.22	0	4
Cks2	0	1.39049	0.804	0.139	0	4
Hist1h1e	0	1.38882	0.858	0.411	0	4
Tmpo	0	1.37281	0.917	0.354	0	4
Cenpa	0	1.36656	0.902	0.567	0	4
Nusap1	0	1.35032	0.709	0.01	0	4
Tuba1b	0	1.31311	0.992	0.913	0	4
Tk1	0	1.31099	0.781	0.032	0	4
Racgap1	0	1.25976	0.857	0.054	0	4
Incenp	0	1.25057	0.834	0.272	0	4
Ccna2	0	1.2397	0.796	0.011	0	4
Selenoh	0	1.23545	0.941	0.344	0	4
H2afv	0	1.23136	0.99	0.741	0	4
Knstrn	0	1.23114	0.831	0.043	0	4
Ccnb1	0	1.21263	0.751	0.028	0	4
Kif23	0	1.20704	0.75	0.04	0	4
Cdc20	0	1.19236	0.669	0.021	0	4
Kif20b	0	1.19004	0.745	0.044	0	4
Lsm2	0	1.17729	0.927	0.315	0	4
Ran1	0	1.15747	0.999	0.906	0	4
Rrm1	0	1.12914	0.855	0.182	0	4
Tagln2	0	1.128	0.998	0.951	0	4
Spc25	0	1.1255	0.78	0.065	0	4
Rrm2	0	1.0994	0.598	0.022	0	4
Spc24	0	1.09903	0.821	0.031	0	4
Lmnb1	0	1.09674	0.791	0.079	0	4
Pbk	0	1.08566	0.675	0.007	0	4
Spdl1	0	1.07571	0.769	0.155	0	4
Plk1	0	1.06181	0.681	0.011	0	4
Ezh2	0	1.05065	0.809	0.192	0	4
Cdkn2c	0	1.03628	0.803	0.229	0	4
Tacc3	0	1.0345	0.837	0.075	0	4
Anln	0	1.03075	0.701	0.013	0	4
Nucks1	0	1.02357	0.986	0.736	0	4
Asf1b	0	1.01572	0.784	0.047	0	4
Cdkn3	0	1.0122	0.69	0.028	0	4
Clspn	0	1.01072	0.604	0.043	0	4
Tyms	0	1.0069	0.741	0.083	0	4
Anp32b	0	0.993533	1	0.966	0	4
Ndc80	0	0.99314	0.721	0.016	0	4
Gmnn	0	0.97423	0.846	0.394	0	4
Kif11	0	0.966296	0.64	0.019	0	4
Ckap2l	0	0.958107	0.701	0.01	0	4
Arl6ip1	0	0.95494	0.997	0.992	0	4
Rangap1	0	0.949243	0.878	0.283	0	4
Knl1	0	0.944877	0.662	0.013	0	4
Pimreg	0	0.938165	0.665	0.005	0	4
Hmgb1	0	0.930499	0.999	0.956	0	4
Dlgap5	0	0.928117	0.713	0.034	0	4
Sae1	0	0.925916	0.916	0.385	0	4
Lig1	0	0.916904	0.644	0.147	0	4
Aspm	0	0.910777	0.566	0.005	0	4
Rad21	0	0.908505	0.896	0.421	0	4
Anp32e	0	0.907899	0.92	0.45	0	4
Kif20a	0	0.895422	0.66	0.012	0	4
Ptma1	0	0.894269	1	1	0	4
Slfn9	0	0.891402	0.595	0.105	0	4
Kif15	0	0.888027	0.673	0.021	0	4
Bub1	0	0.882695	0.707	0.02	0	4
Mcm61	0	0.881014	0.593	0.116	0	4
Jpt1	0	0.878525	0.996	0.959	0	4
Sgo2a	0	0.868629	0.617	0.023	0	4
Bub1b	0	0.861444	0.654	0.007	0	4
Dut	0	0.854185	0.614	0.18	0	4
Kif4	0	0.843488	0.679	0.006	0	4
Fbxo5	0	0.838702	0.538	0.029	0	4
Nap1l1	0	0.83574	0.987	0.868	0	4
Mcm5	0	0.833693	0.596	0.079	0	4
Aurkb	0	0.833219	0.591	0.035	0	4
Diaph3	0	0.832883	0.716	0.03	0	4
Aurka	0	0.832726	0.618	0.022	0	4
Alyref	0	0.829714	0.885	0.463	0	4
Hnrnpab	0	0.827833	0.984	0.851	0	4
Kif22	0	0.816607	0.663	0.035	0	4
Pmf1	0	0.813027	0.786	0.159	0	4
Mcm7	0	0.809828	0.613	0.089	0	4
Cenpw	0	0.799314	0.74	0.073	0	4
Nuf2	0	0.79875	0.688	0.024	0	4
Hjurp	0	0.793178	0.661	0.12	0	4
Hmgn2	0	0.78314	0.863	0.312	0	4
Hdgf	0	0.781876	0.99	0.826	0	4
Cep55	0	0.78103	0.627	0.013	0	4
Snrpd1	0	0.777494	0.963	0.708	0	4
Dtymk	0	0.774005	0.839	0.358	0	4
Mad2l1	0	0.773543	0.738	0.077	0	4
Dbf4	0	0.771084	0.757	0.203	0	4
Usp1	0	0.770576	0.759	0.272	0	4
Ccdc34	0	0.770228	0.845	0.328	0	4
Rad51ap1	0	0.763403	0.587	0.018	0	4
S100a10	0	0.762549	0.998	0.992	0	4
Cdc25b	0	0.760672	0.602	0.105	0	4
Dnajc9	0	0.748109	0.789	0.267	0	4
Ncapd2	0	0.72567	0.64	0.021	0	4
Plp2	0	0.724222	0.893	0.428	0	4
Kif2c	0	0.724207	0.565	0.005	0	4
Esco2	0	0.721799	0.463	0.005	0	4
Cmc2	0	0.721597	0.847	0.338	0	4
Syce2	0	0.718215	0.728	0.178	0	4
Mis18bp1	0	0.713064	0.635	0.104	0	4
Gins2	0	0.711608	0.693	0.162	0	4
Cenpm	0	0.705256	0.644	0.019	0	4
Reep4	0	0.700136	0.763	0.289	0	4
Mthfd2	0	0.698873	0.571	0.096	0	4
Uhrf1	0	0.694373	0.53	0.034	0	4
Cbx5	0	0.690754	0.716	0.203	0	4
Fen1	0	0.685788	0.668	0.19	0	4
Ncapg	0	0.682909	0.599	0.018	0	4
Cenpq	0	0.682515	0.624	0.028	0	4
Anapc11	0	0.678901	0.985	0.854	0	4
Cenph	0	0.678723	0.617	0.028	0	4
Cdca2	0	0.678606	0.542	0.011	0	4
Lockd	0	0.677747	0.574	0.015	0	4
Hist1h1a	0	0.677466	0.419	0.026	0	4
Iqgap3	0	0.659534	0.548	0.027	0	4
Ncaph	0	0.649135	0.568	0.043	0	4
Cit	0	0.648316	0.572	0.015	0	4
Ube2t	0	0.635924	0.553	0.042	0	4
Ddx39	0	0.635532	0.785	0.296	0	4
Hist1h1d	0	0.633925	0.485	0.073	0	4
Rad51	0	0.630495	0.531	0.016	0	4
Dhfr	0	0.630471	0.532	0.073	0	4
Ppia1	0	0.617682	1	1	0	4
Melk	0	0.617351	0.554	0.013	0	4
C330027C09Rik	0	0.614984	0.564	0.023	0	4
Ckap2	0	0.614631	0.512	0.007	0	4
Nde1	0	0.611147	0.662	0.189	0	4
Shcbp1	0	0.609119	0.554	0.011	0	4
Rfc5	0	0.608911	0.633	0.118	0	4
Haus4	0	0.58869	0.643	0.153	0	4
Lrr1	0	0.582499	0.509	0.011	0	4
Nrm	0	0.577915	0.583	0.074	0	4
Hmgb3	0	0.569241	0.533	0.03	0	4
Nek2	0	0.567838	0.474	0.005	0	4
Ska1	0	0.563197	0.505	0.007	0	4
Sgo1	0	0.561114	0.488	0.007	0	4
Ska2	0	0.559815	0.533	0.036	0	4
Rpa2	0	0.55703	0.507	0.111	0	4
Hirip3	0	0.556702	0.529	0.085	0	4
Chaf1a	0	0.555976	0.52	0.065	0	4
Spag5	0	0.555648	0.49	0.006	0	4
Ect2	0	0.554859	0.497	0.013	0	4
Neil3	0	0.550675	0.48	0.008	0	4
Hint1	0	0.550555	1	0.999	0	4
Plk4	0	0.550194	0.554	0.069	0	4
Ncapg2	0	0.540373	0.546	0.101	0	4
E2f8	0	0.531474	0.413	0.025	0	4
Foxm1	0	0.530379	0.516	0.015	0	4
Rfc4	0	0.526365	0.55	0.109	0	4
Chaf1b	0	0.525652	0.448	0.082	0	4
Mcm10	0	0.516979	0.484	0.027	0	4
Kpna2	0	0.515712	0.464	0.075	0	4
Prr11	0	0.510112	0.439	0.006	0	4
Mastl	0	0.508066	0.482	0.024	0	4
Dnph1	0	0.504848	0.564	0.07	0	4
Ncapd3	0	0.502923	0.509	0.114	0	4
Tcf19	0	0.496285	0.414	0.033	0	4
Brca1	0	0.494746	0.444	0.028	0	4
Pola1	0	0.486251	0.472	0.095	0	4
Trim59	0	0.473641	0.446	0.039	0	4
Ttk	0	0.472645	0.461	0.009	0	4
Cenpp	0	0.470586	0.457	0.012	0	4
Cenps	0	0.470153	0.503	0.079	0	4
Pold1	0	0.462811	0.533	0.108	0	4
Ndc1	0	0.461901	0.539	0.082	0	4
Ccnf	0	0.458356	0.392	0.013	0	4
Hist1h3c	0	0.458248	0.328	0.004	0	4
Psat1	0	0.452814	0.481	0.053	0	4
Slc43a3	0	0.449932	0.487	0.041	0	4
Zwilch	0	0.441437	0.438	0.017	0	4
Pkmyt1	0	0.430189	0.446	0.016	0	4
Brip1	0	0.429003	0.39	0.023	0	4
Lmnb2	0	0.428007	0.463	0.072	0	4
Trip13	0	0.427685	0.447	0.034	0	4
Cdca5	0	0.42202	0.411	0.019	0	4
Cenpn	0	0.411461	0.419	0.012	0	4
Haspin	0	0.411325	0.451	0.074	0	4
Prim1	0	0.407242	0.409	0.059	0	4
Cenpk	0	0.401351	0.407	0.029	0	4
Pole	0	0.398912	0.401	0.021	0	4
Ercc6l	0	0.392357	0.384	0.018	0	4
Kntc1	0	0.389044	0.378	0.008	0	4
Poc1a	0	0.382778	0.409	0.028	0	4
Kifc1	0	0.376638	0.369	0.011	0	4
Cdc45	0	0.372023	0.356	0.03	0	4
Troap	0	0.365416	0.336	0.003	0	4
Gen1	0	0.364028	0.36	0.011	0	4
Suv39h1	0	0.364016	0.44	0.076	0	4
Kif14	0	0.362602	0.326	0.002	0	4
Cenpl	0	0.361179	0.401	0.066	0	4
Rad54l	0	0.35857	0.382	0.04	0	4
Mxd3	0	0.356711	0.311	0.003	0	4
Espl1	0	0.356482	0.354	0.01	0	4
Psmc3ip	0	0.356013	0.371	0.041	0	4
Arhgef39	0	0.353868	0.337	0.01	0	4
Eme1	0	0.353801	0.361	0.009	0	4
Sapcd2	0	0.350733	0.311	0.002	0	4
Blm	0	0.348394	0.404	0.064	0	4
Cenpu	0	0.346833	0.422	0.07	0	4
Rad18	0	0.345759	0.389	0.054	0	4
Cenpi	0	0.339844	0.362	0.013	0	4
Cdc25c	0	0.336236	0.326	0.003	0	4
Dtl	0	0.333433	0.314	0.031	0	4
Ccsap	0	0.332577	0.336	0.024	0	4
2610318N02Rik	0	0.31965	0.368	0.051	0	4
Ska3	0	0.317381	0.325	0.005	0	4
Aunip	0	0.317296	0.31	0.005	0	4
Bora	0	0.316723	0.34	0.044	0	4
Spn	0	0.316084	0.262	0.025	0	4
Stil	0	0.312864	0.315	0.007	0	4
Hist1h3b	0	0.307061	0.257	0.002	0	4
4933404O12Rik	0	0.306925	0.38	0.052	0	4
Depdc1a	0	0.303211	0.278	0.003	0	4
Ankle1	0	0.300942	0.3	0.002	0	4
Oip5	0	0.30073	0.317	0.009	0	4
Efcab11	0	0.299197	0.313	0.009	0	4
Kif18a	0	0.296537	0.293	0.009	0	4
Fignl1	0	0.296256	0.314	0.025	0	4
Mtfr2	0	0.295566	0.296	0.008	0	4
Kif18b	0	0.286999	0.284	0.002	0	4
Ccdc18	0	0.274265	0.273	0.015	0	4
Spata24	0	0.268048	0.323	0.043	0	4
Gtse1	0	0.265539	0.276	0.019	0	4
Phf19	0	0.259588	0.283	0.017	0	4
Nsl1	0	0.259352	0.27	0.014	0	4
Bard1	0	0.255453	0.253	0.009	0	4
Chtf18	0	0.253251	0.275	0.014	0	4
Haus1	5e-305	0.397055	0.512	0.113	7.92e-301	4
Hist1h4d	9.02e-304	0.498831	0.464	0.096	1.43e-299	4
Cep128	5.16e-302	0.389624	0.44	0.084	8.18e-298	4
Rbbp7	1.69e-301	0.746582	0.868	0.431	2.68e-297	4
Banf1	7.47e-300	0.667064	0.967	0.73	1.18e-295	4
Atad2	2.23e-297	0.993674	0.705	0.261	3.53e-293	4
Mrpl51	8.68e-297	0.652729	0.991	0.854	1.38e-292	4
Snrpb	6.18e-296	0.606652	0.994	0.937	9.79e-292	4
Lsm5	3.44e-295	0.600586	0.781	0.299	5.46e-291	4
Mcm3	3.91e-294	0.777538	0.622	0.191	6.21e-290	4
Hist1h3e	4e-293	0.347518	0.312	0.043	6.34e-289	4
Hsp90aa11	8.6e-293	0.785133	0.993	0.967	1.36e-288	4
Cdk5rap2	8.23e-291	0.481976	0.584	0.155	1.3e-286	4
Haus5	9.67e-289	0.285	0.35	0.054	1.53e-284	4
Psip1	2.31e-287	0.555325	0.614	0.177	3.67e-283	4
Arhgap11a	5.46e-285	0.449952	0.512	0.122	8.66e-281	4
Hist1h2ap	7.79e-285	2.40891	0.84	0.492	1.24e-280	4
Ybx1	1.06e-284	0.474456	1	1	1.68e-280	4
Tmsb101	4.13e-282	0.793869	0.999	0.99	6.55e-278	4
Cdkn2d	4.74e-282	1.01261	0.812	0.419	7.52e-278	4
S100a41	3.46e-280	0.835626	0.785	0.287	5.48e-276	4
Gpsm2	1.44e-279	0.309326	0.36	0.06	2.29e-275	4
Topbp1	6.62e-278	0.618298	0.691	0.241	1.05e-273	4
Gins1	6.98e-278	0.272757	0.318	0.047	1.11e-273	4
Hnrnpa3	2.2e-277	0.703675	0.991	0.867	3.49e-273	4
Anapc5	2.81e-277	0.678343	0.929	0.628	4.46e-273	4
Brca2	2.36e-276	0.301166	0.316	0.047	3.74e-272	4
Ranbp11	1.1e-275	0.840402	0.958	0.735	1.74e-271	4
Tipin	5.18e-273	0.580287	0.553	0.155	8.21e-269	4
Mis18a	2.66e-272	0.435354	0.543	0.141	4.21e-268	4
Rcc1	3.93e-271	0.29513	0.347	0.057	6.22e-267	4
Clic11	3.18e-266	0.462397	1	1	5.05e-262	4
Cbx3	6.13e-265	0.625081	0.869	0.442	9.72e-261	4
Hells	1.67e-264	0.420047	0.349	0.06	2.65e-260	4
Nup43	5.29e-264	0.332876	0.398	0.077	8.39e-260	4
Impa2	2.08e-262	0.346769	0.443	0.095	3.3e-258	4
Dynlt1f	1.43e-261	0.587733	0.821	0.368	2.27e-257	4
Timeless	6.17e-261	0.262466	0.276	0.037	9.78e-257	4
Tubg1	4.26e-254	0.470523	0.6	0.185	6.76e-250	4
Exosc8	4.69e-253	0.586164	0.773	0.33	7.43e-249	4
Dek	1.58e-252	0.738643	0.961	0.794	2.5e-248	4
Orc6	1.79e-252	0.491296	0.5	0.131	2.85e-248	4
Atad5	5.68e-251	0.318811	0.325	0.054	9e-247	4
Srsf3	2.89e-248	0.665718	0.972	0.803	4.58e-244	4
Nudc	2.75e-247	0.593218	0.982	0.831	4.36e-243	4
Hat1	5.14e-246	0.635086	0.699	0.278	8.15e-242	4
Ttf2	1.81e-244	0.316461	0.39	0.079	2.87e-240	4
Myef2	5.05e-243	0.347324	0.436	0.098	8.01e-239	4
Lbr	5.68e-243	0.429234	0.578	0.168	9.01e-239	4
Nup107	6.79e-241	0.271655	0.351	0.065	1.08e-236	4
Ssna1	1.61e-240	0.584851	0.945	0.693	2.55e-236	4
Smc1a	6.06e-240	0.669059	0.951	0.698	9.6e-236	4
Nup35	7.2e-240	0.36606	0.464	0.114	1.14e-235	4
Vim1	9.79e-240	0.700036	1	0.997	1.55e-235	4
Serbp1	1.45e-239	0.517246	0.998	0.981	2.3e-235	4
Asns	4.68e-236	0.342852	0.306	0.051	7.41e-232	4
Ccne1	1.86e-235	0.472943	0.312	0.055	2.96e-231	4
Nasp	2.27e-235	0.665988	0.738	0.319	3.61e-231	4
G2e3	1.68e-234	0.388985	0.423	0.097	2.66e-230	4
Cenpt	1.68e-234	0.312488	0.41	0.089	2.66e-230	4
Bub3	2.97e-233	0.667828	0.884	0.562	4.7e-229	4
Mms22l	4.39e-233	0.258943	0.317	0.055	6.96e-229	4
Haus8	6.78e-233	0.521317	0.719	0.28	1.07e-228	4
Snrpe	1.21e-232	0.579827	0.975	0.81	1.92e-228	4
Hnrnpa1	1.77e-231	0.641685	0.918	0.624	2.8e-227	4
Lsm4	2.05e-230	0.593744	0.937	0.661	3.26e-226	4
Eif1ad	6.04e-230	0.590757	0.828	0.438	9.58e-226	4
Rbm31	3.4e-229	0.60598	0.965	0.789	5.39e-225	4
Tex30	2.03e-225	0.304697	0.393	0.085	3.22e-221	4
Ssrp1	3.34e-224	0.59944	0.913	0.627	5.3e-220	4
Mrpl18	3.73e-223	0.582109	0.946	0.819	5.91e-219	4
Ulbp1	3.83e-222	0.510063	0.642	0.235	6.07e-218	4
Haus3	3.9e-222	0.359635	0.461	0.118	6.18e-218	4
Snrpa1	3.95e-222	0.595068	0.834	0.434	6.26e-218	4
Cntln	4.87e-222	0.338882	0.401	0.09	7.72e-218	4
Gapdh1	2.04e-221	0.441993	1	1	3.24e-217	4
Wee1	9.84e-221	0.402551	0.46	0.12	1.56e-216	4
Rnaseh2c	1.18e-220	0.568582	0.946	0.706	1.87e-216	4
Rbbp8	5.11e-220	0.340252	0.445	0.111	8.11e-216	4
Timm50	1.61e-219	0.549994	0.815	0.41	2.55e-215	4
Nsd2	2.11e-219	0.679928	0.706	0.304	3.34e-215	4
Slc7a1	2.95e-218	0.253203	0.297	0.051	4.68e-214	4
Mcm2	3.93e-218	0.467332	0.444	0.115	6.23e-214	4
Hnrnpu	1.06e-217	0.602507	0.993	0.946	1.68e-213	4
Ckap5	5.37e-217	0.663496	0.754	0.367	8.51e-213	4
Ncaph2	5.91e-217	0.557469	0.834	0.444	9.38e-213	4
Hmgn1	8.86e-216	0.585448	0.971	0.811	1.4e-211	4
Vrk1	1.4e-215	0.415499	0.58	0.188	2.22e-211	4
Pbdc1	2.71e-215	0.583039	0.917	0.597	4.3e-211	4
Lsm3	2.87e-215	0.561816	0.873	0.513	4.55e-211	4
Raly	8.05e-215	0.528898	0.974	0.844	1.28e-210	4
Rbl1	2.56e-214	0.346385	0.422	0.103	4.05e-210	4
Gcat	2.27e-213	0.271317	0.344	0.069	3.6e-209	4
Haus6	3.27e-211	0.278721	0.345	0.07	5.18e-207	4
Reep5	4.35e-210	0.422155	0.998	0.998	6.89e-206	4
Set	2.51e-209	0.586635	0.971	0.886	3.99e-205	4
Nemp1	5.88e-209	0.263366	0.321	0.062	9.32e-205	4
Pole3	7.67e-209	0.470501	0.743	0.322	1.22e-204	4
Hnrnpa2b1	6.33e-208	0.498768	0.997	0.974	1e-203	4
Rnf26	1.41e-207	0.398938	0.587	0.199	2.23e-203	4
Dpy30	1.89e-207	0.547265	0.874	0.549	3e-203	4
Cep57l1	3.65e-207	0.305337	0.38	0.086	5.79e-203	4
Tuba1a	4.44e-207	0.650672	0.803	0.415	7.03e-203	4
Sass6	2.29e-205	0.339529	0.436	0.111	3.63e-201	4
Hpf1	3.13e-205	0.645307	0.886	0.597	4.95e-201	4
Cdkn2aipnl	4.38e-204	0.493576	0.729	0.316	6.95e-200	4
Rpl22l11	1.46e-203	0.521625	0.995	0.94	2.32e-199	4
G3bp1	2.68e-203	0.552197	0.89	0.564	4.24e-199	4
Nudt21	1.25e-202	0.520648	0.816	0.434	1.99e-198	4
Fam111a1	1.56e-202	0.729396	0.847	0.535	2.47e-198	4
Jpt2	1.24e-200	0.309177	0.425	0.108	1.96e-196	4
Gemin6	1.81e-200	0.295332	0.386	0.091	2.87e-196	4
Tubb6	1.24e-199	0.630952	0.918	0.672	1.96e-195	4
Dctpp1	1.72e-198	0.586361	0.814	0.447	2.72e-194	4
Tpm4	2.92e-198	0.512168	0.988	0.865	4.63e-194	4
Prdx41	3.09e-198	0.554011	0.991	0.892	4.9e-194	4
Calm11	5.09e-198	0.351479	1	1	8.07e-194	4
Ppil1	5.33e-197	0.415066	0.539	0.178	8.45e-193	4
Atp5b	4.86e-196	0.418019	0.999	0.994	7.71e-192	4
Rbmx2	5.06e-196	0.322319	0.443	0.12	8.02e-192	4
Wdhd1	3.48e-195	0.288015	0.323	0.066	5.52e-191	4
Prelid1	7.19e-195	0.433925	0.997	0.981	1.14e-190	4
Sumo2	1.12e-194	0.507096	0.989	0.959	1.78e-190	4
Nxt1	3.48e-194	0.49569	0.69	0.299	5.52e-190	4
Cenpc1	5.01e-193	0.399386	0.513	0.163	7.94e-189	4
Nup37	8.64e-192	0.32798	0.429	0.115	1.37e-187	4
Cep192	1.32e-191	0.416574	0.55	0.187	2.09e-187	4
Shmt2	8.29e-191	0.333573	0.466	0.135	1.31e-186	4
Mgst31	2.45e-190	0.586272	0.938	0.681	3.89e-186	4
Prim2	5.21e-190	0.285943	0.38	0.091	8.25e-186	4
1700025G04Rik	5.28e-190	0.366289	0.484	0.145	8.37e-186	4
Ubl4a	7.69e-190	0.515302	0.828	0.452	1.22e-185	4
Tcp1	9.35e-190	0.475002	0.973	0.838	1.48e-185	4
Hist2h2ac	3.87e-189	0.776186	0.55	0.206	6.13e-185	4
Impdh2	4.17e-188	0.535842	0.743	0.361	6.61e-184	4
U2af1	6.85e-186	0.534714	0.92	0.667	1.09e-181	4
Lgals11	2.59e-185	0.412752	1	0.999	4.11e-181	4
Pck2	3.69e-185	0.418163	0.567	0.199	5.86e-181	4
Rbmx	7.84e-184	0.310742	0.417	0.111	1.24e-179	4
Ppih	9.85e-184	0.46225	0.723	0.333	1.56e-179	4
Calm3	1.08e-183	0.420611	0.997	0.977	1.71e-179	4
Nudt4	1.27e-183	0.490569	0.783	0.396	2.01e-179	4
Timm8a1	5.37e-182	0.419042	0.58	0.214	8.52e-178	4
Actg11	2.15e-181	0.557741	0.997	0.999	3.4e-177	4
Rpa3	2.99e-181	0.407177	0.567	0.207	4.73e-177	4
Krtcap2	3.66e-181	0.458881	0.985	0.901	5.8e-177	4
Gatm1	1.07e-180	0.547527	0.955	0.723	1.69e-176	4
Srsf7	8.44e-180	0.584741	0.818	0.485	1.34e-175	4
Smc3	1.97e-179	0.529676	0.785	0.409	3.12e-175	4
Cep89	2.91e-179	0.326922	0.361	0.089	4.61e-175	4
Rnaseh2b	4.14e-179	0.34522	0.548	0.187	6.57e-175	4
Nme1	4.94e-179	0.492227	0.979	0.865	7.83e-175	4
Cycs1	8.04e-178	0.552873	0.905	0.631	1.27e-173	4
Pcnt	3.66e-177	0.410783	0.573	0.209	5.8e-173	4
Txnl1	1.06e-176	0.483232	0.938	0.729	1.68e-172	4
Gins4	8.57e-176	0.435278	0.716	0.334	1.36e-171	4
H1f0	1.12e-175	0.807158	0.728	0.392	1.77e-171	4
Nup155	2.5e-175	0.305716	0.418	0.116	3.97e-171	4
Nop58	4e-175	0.424706	0.614	0.239	6.34e-171	4
Hnrnpf	4.82e-175	0.44283	0.999	0.975	7.64e-171	4
Ilf2	3.13e-173	0.397617	0.634	0.256	4.96e-169	4
Cnih4	2.42e-172	0.510038	0.917	0.692	3.84e-168	4
Sf3b5	1.29e-171	0.42643	0.985	0.931	2.05e-167	4
Lsm8	2.21e-171	0.497137	0.765	0.409	3.51e-167	4
Tbc1d31	3.89e-171	0.310575	0.423	0.12	6.17e-167	4
Pfn11	6.1e-171	0.337723	1	1	9.68e-167	4
Eri1	6.72e-171	0.484487	0.664	0.299	1.07e-166	4
Dnmt1	9.9e-171	0.689123	0.74	0.398	1.57e-166	4
Elof1	1.21e-170	0.444829	0.955	0.793	1.92e-166	4
Rnaseh2a	1.65e-170	0.393211	0.63	0.257	2.62e-166	4
Gm42047	4.13e-169	0.342834	0.37	0.096	6.55e-165	4
Pgk11	1.98e-168	0.502644	0.997	0.956	3.13e-164	4
Ywhae	1.57e-167	0.383799	0.999	0.988	2.49e-163	4
Trim37	5.3e-167	0.33186	0.465	0.147	8.41e-163	4
Pgam1	7.13e-167	0.440812	0.999	0.993	1.13e-162	4
Pa2g4	8.3e-166	0.549907	0.835	0.536	1.32e-161	4
Nhp2	8.23e-165	0.52283	0.933	0.736	1.3e-160	4
Sec11c	7.15e-163	0.420426	0.995	0.975	1.13e-158	4
Lmf2	7.23e-163	0.398544	0.647	0.277	1.15e-158	4
Wdr76	1.07e-162	0.279209	0.338	0.084	1.69e-158	4
Nans	1.11e-162	0.481274	0.82	0.464	1.77e-158	4
Ptges3	1.51e-162	0.522915	0.905	0.692	2.39e-158	4
Basp11	2.04e-162	0.541144	0.989	0.954	3.23e-158	4
Larp7	4.94e-162	0.353525	0.578	0.219	7.84e-158	4
Erh	2.63e-161	0.497601	0.87	0.599	4.18e-157	4
Ywhah	3.18e-161	0.415927	0.999	0.973	5.05e-157	4
Xpo1	3.9e-161	0.459425	0.776	0.408	6.18e-157	4
Chek2	5.88e-161	0.281989	0.398	0.112	9.32e-157	4
Pradc1	7.47e-161	0.250022	0.366	0.096	1.18e-156	4
Mcm4	1.18e-160	0.415587	0.445	0.144	1.88e-156	4
Vars	3.86e-160	0.381019	0.552	0.208	6.11e-156	4
Cdk4	2.32e-159	0.472476	0.925	0.742	3.67e-155	4
Rpa1	5.22e-159	0.358036	0.484	0.166	8.27e-155	4
Ywhaq	1.45e-158	0.462508	0.959	0.836	2.29e-154	4
Nubp1	2.44e-158	0.428142	0.748	0.387	3.86e-154	4
Nqo2	2.83e-158	0.426331	0.673	0.308	4.49e-154	4
Snrnp25	3.88e-158	0.420022	0.738	0.372	6.15e-154	4
Itgb3bp	9.26e-158	0.289534	0.423	0.127	1.47e-153	4
Fam96a	2.41e-157	0.479789	0.955	0.812	3.83e-153	4
Lmo4	3.59e-157	0.364117	0.613	0.246	5.7e-153	4
Dazap1	1.02e-156	0.427448	0.751	0.38	1.62e-152	4
Snrpf	4.66e-156	0.471879	0.885	0.617	7.39e-152	4
Rad50	5.19e-156	0.490951	0.747	0.388	8.23e-152	4
Lsm11	2.82e-155	0.273819	0.394	0.113	4.47e-151	4
Oaz1	1.23e-154	0.290362	1	1	1.95e-150	4
Npm1	2.16e-153	0.39327	1	0.997	3.43e-149	4
Fam92a	1.11e-152	0.352903	0.509	0.184	1.76e-148	4
Actb	8.11e-152	0.362144	0.999	1	1.29e-147	4
Nsmce1	9.78e-152	0.469457	0.803	0.46	1.55e-147	4
Dcps	2.59e-151	0.340636	0.585	0.234	4.1e-147	4
Atp5f1	3.76e-151	0.353535	0.998	0.991	5.97e-147	4
Cbx1	4.5e-151	0.451117	0.851	0.547	7.13e-147	4
Sfpq	1.02e-150	0.497677	0.929	0.732	1.61e-146	4
Pdzd11	1.12e-150	0.417898	0.771	0.409	1.78e-146	4
Rpsa	2.47e-148	0.274836	1	1	3.91e-144	4
Tfdp1	3.21e-148	0.369047	0.54	0.21	5.09e-144	4
Stip1	3.84e-148	0.435138	0.773	0.417	6.08e-144	4
Ndufab1	7.37e-148	0.422878	0.976	0.901	1.17e-143	4
Atp5o.1	7.74e-148	0.439798	0.985	0.929	1.23e-143	4
Pnp1	1.57e-147	0.460231	0.97	0.871	2.49e-143	4
Metap2	3.71e-147	0.398157	0.99	0.9	5.89e-143	4
Cep83	8.26e-147	0.431713	0.65	0.302	1.31e-142	4
Ncl	8.6e-147	0.428398	0.999	0.981	1.36e-142	4
Pcp4l11	3.48e-146	0.578596	0.836	0.526	5.51e-142	4
Rdx	6.1e-146	0.44014	0.935	0.735	9.67e-142	4
Rfwd3	7.12e-146	0.302206	0.466	0.158	1.13e-141	4
Tuba1c	1.37e-143	0.602201	0.823	0.575	2.17e-139	4
Bag1	1.91e-143	0.363719	0.994	0.966	3.02e-139	4
Pcna1	2.06e-143	0.757276	0.792	0.532	3.27e-139	4
Hp1bp3	3.16e-143	0.499393	0.902	0.677	5.01e-139	4
Cct7	3.52e-143	0.424952	0.945	0.807	5.57e-139	4
Cryl1	4.81e-143	0.382571	0.695	0.336	7.63e-139	4
Serpinb1c	2.18e-142	0.301936	0.415	0.129	3.45e-138	4
Pih1d1	2.93e-142	0.426307	0.811	0.473	4.65e-138	4
Ubald2	3.1e-142	0.636647	0.88	0.726	4.91e-138	4
Uchl5	3.27e-142	0.432084	0.725	0.387	5.18e-138	4
Sms	4.53e-142	0.452325	0.837	0.524	7.18e-138	4
Cbfb	9.96e-142	0.390187	0.643	0.297	1.58e-137	4
Alcam	1.31e-141	0.54262	0.928	0.735	2.07e-137	4
Chchd1	4.69e-141	0.406234	0.955	0.799	7.43e-137	4
Psmg2	1.22e-140	0.328177	0.545	0.215	1.93e-136	4
Hmgn5	4.17e-140	0.31417	0.459	0.157	6.61e-136	4
Eif5a	7.65e-140	0.397169	1	0.989	1.21e-135	4
Eif4e	1.03e-139	0.476298	0.833	0.545	1.64e-135	4
Cep70	1.55e-139	0.26205	0.384	0.115	2.45e-135	4
Kpnb1	2.27e-139	0.416027	0.716	0.368	3.61e-135	4
Ak6	2.78e-139	0.45248	0.762	0.43	4.41e-135	4
Coq7	6.97e-139	0.396685	0.694	0.35	1.11e-134	4
Smc6	9.05e-139	0.510049	0.856	0.63	1.43e-134	4
Fzr1	4.05e-138	0.432983	0.629	0.302	6.43e-134	4
Lin54	2.5e-137	0.307529	0.445	0.152	3.97e-133	4
Snrpd2	3.61e-137	0.388152	0.985	0.914	5.72e-133	4
Smchd1	1.6e-136	0.48128	0.823	0.535	2.54e-132	4
Timm13	4.31e-136	0.328459	0.995	0.987	6.83e-132	4
Snrpg	1.53e-135	0.420236	0.906	0.708	2.43e-131	4
Tomm20	2.31e-135	0.360751	0.995	0.981	3.66e-131	4
Cox5b1	2.71e-134	0.3214	1	0.993	4.3e-130	4
Kcnn41	3.13e-134	0.438322	0.506	0.195	4.97e-130	4
Ubap2	3.91e-134	0.381401	0.666	0.32	6.2e-130	4
Faap24	2.1e-133	0.268119	0.362	0.109	3.34e-129	4
Rheb	5.06e-133	0.391855	0.963	0.853	8.02e-129	4
Cep295	5.75e-133	0.279354	0.414	0.135	9.12e-129	4
Ptpn7	7.81e-133	0.427353	0.726	0.39	1.24e-128	4
Carhsp1	1.02e-132	0.368336	0.659	0.311	1.61e-128	4
Mrpl49	1.85e-132	0.37325	0.63	0.295	2.94e-128	4
Vma211	2.32e-132	0.474811	0.864	0.604	3.69e-128	4
Metrn	2.85e-132	0.313036	0.536	0.213	4.51e-128	4
Nup133	8.15e-132	0.283219	0.459	0.164	1.29e-127	4
Lnpk	1.43e-131	0.270091	0.453	0.158	2.27e-127	4
Npm3	1.67e-131	0.389215	0.657	0.321	2.65e-127	4
Cse1l	1.45e-130	0.303997	0.481	0.18	2.3e-126	4
Eif1ax	2.53e-130	0.418099	0.847	0.572	4.02e-126	4
Rfc3	3.92e-130	0.362818	0.501	0.2	6.22e-126	4
Tsn	4.74e-130	0.391056	0.946	0.768	7.52e-126	4
Mrpl28	6.53e-130	0.389212	0.974	0.882	1.03e-125	4
Snrpc	6.93e-129	0.412522	0.928	0.754	1.1e-124	4
Rdh11	7.06e-129	0.291589	0.476	0.176	1.12e-124	4
Hras	7.27e-129	0.394531	0.935	0.75	1.15e-124	4
Pola2	8.7e-129	0.26071	0.386	0.123	1.38e-124	4
Zfp91	9.94e-129	0.394135	0.968	0.86	1.58e-124	4
Tmem237	1.49e-128	0.266076	0.431	0.148	2.36e-124	4
Cdt1	4.76e-128	0.41866	0.477	0.189	7.55e-124	4
Mrpl42	8.22e-128	0.40457	0.936	0.779	1.3e-123	4
Pin1	1.34e-127	0.406586	0.902	0.678	2.12e-123	4
Mapre1	2.16e-127	0.390124	0.942	0.78	3.43e-123	4
Slc25a10	1.53e-126	0.345764	0.553	0.237	2.42e-122	4
Vdac3	2.16e-126	0.406928	0.916	0.72	3.42e-122	4
Hist1h4h	5.17e-126	0.2788	0.311	0.086	8.2e-122	4
Nav2	6.02e-126	0.477923	0.693	0.371	9.54e-122	4
Gnb2	6.54e-126	0.299811	1	0.997	1.04e-121	4
Naa50	1.04e-125	0.429106	0.888	0.674	1.65e-121	4
Ube2m	1.09e-125	0.3445	0.986	0.931	1.73e-121	4
Acp1	1.84e-125	0.3934	0.858	0.57	2.93e-121	4
Milr1	1.6e-124	0.398743	0.942	0.764	2.54e-120	4
Pcmt1	2.19e-124	0.39956	0.887	0.654	3.48e-120	4
Cox7a2	2.29e-124	0.304483	1	0.996	3.63e-120	4
Uchl3	4.73e-124	0.357052	0.642	0.312	7.5e-120	4
Nmral1	5.15e-124	0.302911	0.451	0.167	8.16e-120	4
Vbp1	6.1e-124	0.341924	0.558	0.243	9.67e-120	4
Msh5	8.96e-124	0.287935	0.481	0.183	1.42e-119	4
Gle1	1.01e-123	0.26442	0.429	0.15	1.6e-119	4
Srrt	1.08e-123	0.403623	0.727	0.408	1.71e-119	4
Srsf2	1.21e-123	0.419371	0.963	0.84	1.92e-119	4
Lyar	1.49e-123	0.331725	0.541	0.228	2.36e-119	4
Pole41	1.52e-123	0.424995	0.742	0.429	2.41e-119	4
Atp5g2	1.89e-123	0.26081	1	0.999	3e-119	4
Rnh11	2.13e-123	0.437337	0.999	0.986	3.38e-119	4
Slbp	3.78e-123	0.547526	0.599	0.313	6e-119	4
Atp5g3	4.04e-123	0.341138	0.993	0.96	6.41e-119	4
Atpif1	6.08e-123	0.302435	1	0.999	9.65e-119	4
Nudt5	1.37e-122	0.347726	0.588	0.268	2.17e-118	4
Hspa14	3.21e-122	0.375612	0.662	0.344	5.09e-118	4
Rps27l	1.62e-121	0.326618	0.998	0.994	2.57e-117	4
Miip	2.48e-121	0.311765	0.448	0.167	3.93e-117	4
Rnps1	1.22e-120	0.389774	0.699	0.38	1.94e-116	4
Cox5a	1.67e-120	0.325936	1	0.997	2.64e-116	4
Taf15	1.85e-120	0.377009	0.665	0.339	2.94e-116	4
Nelfe	5.24e-120	0.393673	0.739	0.428	8.31e-116	4
Suz12	8.22e-120	0.40175	0.714	0.393	1.3e-115	4
2021-09-07	1.05e-119	0.384966	0.973	0.899	1.66e-115	4
Swi5	1.06e-118	0.335184	0.995	0.969	1.69e-114	4
Prmt1	1.93e-117	0.383192	0.732	0.413	3.06e-113	4
H3f3b	3.8e-117	0.381453	1	1	6.03e-113	4
Ssbp3	5.25e-117	0.331851	0.578	0.265	8.33e-113	4
1810037I17Rik	4.38e-116	0.395435	0.959	0.891	6.95e-112	4
Asf1a	6.5e-116	0.255555	0.396	0.136	1.03e-111	4
Lsm6	1.97e-115	0.37128	0.741	0.427	3.12e-111	4
Psmb6	2.49e-115	0.356714	0.998	0.993	3.94e-111	4
Tmco1	3.61e-115	0.358776	0.95	0.829	5.72e-111	4
Dynll2	3.68e-115	0.427176	0.837	0.599	5.84e-111	4
Pgp	3.78e-115	0.412601	0.771	0.492	5.99e-111	4
Hikeshi	5.98e-115	0.370428	0.793	0.494	9.48e-111	4
Snrnp40	1.1e-114	0.323473	0.618	0.298	1.74e-110	4
Bckdk	4.89e-114	0.365986	0.718	0.404	7.76e-110	4
Dnajc10	8.2e-114	0.413711	0.758	0.455	1.3e-109	4
Tpi11	1.19e-113	0.388181	0.997	0.974	1.88e-109	4
Tpr	1.22e-113	0.362987	0.994	0.976	1.93e-109	4
Txn11	1.57e-113	0.298662	0.999	0.999	2.49e-109	4
Ptgr1	3.19e-113	0.40168	0.82	0.548	5.06e-109	4
Ilf3	3.48e-113	0.341566	0.591	0.283	5.52e-109	4
Nsmce4a	5.68e-113	0.373989	0.753	0.449	9.01e-109	4
Dnajc19	6.52e-113	0.35918	0.926	0.741	1.03e-108	4
Smdt1	1.14e-111	0.27225	1	0.998	1.81e-107	4
Cfl11	1.29e-111	0.254313	1	1	2.04e-107	4
Ccl22	4.69e-111	1.00887	0.803	0.569	7.43e-107	4
Atp5j	5.72e-111	0.277749	0.997	0.995	9.07e-107	4
Uqcrq	4.72e-110	0.298407	1	0.99	7.48e-106	4
S100a61	8.38e-110	0.345642	0.956	0.854	1.33e-105	4
Ybx3	1.24e-109	0.428407	0.689	0.393	1.96e-105	4
Commd1	1.93e-109	0.353404	0.943	0.805	3.07e-105	4
Thoc7	2.32e-109	0.366354	0.834	0.572	3.67e-105	4
Ctcf	4.31e-109	0.416914	0.812	0.556	6.84e-105	4
2610524H06Rik	4.38e-109	0.282325	0.459	0.182	6.95e-105	4
Dynll1	9.39e-109	0.37822	0.996	0.991	1.49e-104	4
Cenpx	2.1e-108	0.332291	0.988	0.938	3.32e-104	4
Nol7	2.17e-108	0.374933	0.906	0.723	3.44e-104	4
Magt1	2.42e-108	0.379304	0.857	0.606	3.84e-104	4
Brip1os	2.48e-108	0.281862	0.509	0.217	3.94e-104	4
Arpc2	3.06e-108	0.275752	1	1	4.85e-104	4
Id1	5.05e-108	0.400521	0.254	0.067	8.01e-104	4
Pdap1	5.48e-108	0.358754	0.941	0.764	8.69e-104	4
Ssb	8.68e-108	0.36269	0.95	0.842	1.38e-103	4
Emp2	1.17e-107	0.399979	0.521	0.229	1.85e-103	4
Tmem109	1.79e-107	0.363237	0.781	0.475	2.84e-103	4
Rwdd1	2.29e-107	0.345824	0.941	0.8	3.63e-103	4
Tmem1711	2.67e-107	0.310351	0.484	0.196	4.23e-103	4
Itpa	5.49e-107	0.32415	0.647	0.335	8.71e-103	4
Slc35e4	1.24e-106	0.322871	0.58	0.274	1.97e-102	4
Dck	2.41e-106	0.403699	0.547	0.261	3.81e-102	4
Rbbp4	4.55e-106	0.425519	0.81	0.583	7.21e-102	4
Idh2	8.62e-106	0.399853	0.866	0.678	1.37e-101	4
Usp14	1.55e-105	0.379212	0.815	0.549	2.45e-101	4
1110008F13Rik	1.93e-105	0.310433	0.997	0.981	3.07e-101	4
Csrp1	2.83e-105	0.359397	0.772	0.454	4.48e-101	4
Msl3	6.54e-105	0.303133	0.61	0.295	1.04e-100	4
Psma4	9.46e-105	0.330643	0.975	0.909	1.5e-100	4
Nfyb	1.02e-104	0.276374	0.461	0.188	1.61e-100	4
Nt5dc21	3.1e-104	0.470951	0.893	0.714	4.91e-100	4
Slc25a5	4.27e-104	0.351074	0.996	0.983	6.78e-100	4
Pkm1	5.79e-104	0.31814	0.999	0.997	9.18e-100	4
Polr2c	6.12e-104	0.367852	0.752	0.469	9.7e-100	4
Vps36	2.36e-103	0.374323	0.814	0.57	3.74e-99	4
Phf5a	6.78e-103	0.366819	0.874	0.668	1.07e-98	4
Eif4g2	8.54e-103	0.330743	0.992	0.967	1.35e-98	4
Tubgcp2	1.7e-102	0.277942	0.464	0.192	2.69e-98	4
Odf2	2.03e-102	0.333695	0.563	0.272	3.21e-98	4
Fkbp2	2.35e-102	0.304	0.995	0.964	3.72e-98	4
Siva1	2.8e-102	0.518467	0.819	0.642	4.44e-98	4
Angptl2	3.23e-102	0.298246	0.333	0.111	5.13e-98	4
Mrps26	3.8e-102	0.358241	0.933	0.802	6.02e-98	4
Mpp6	4.83e-102	0.376979	0.826	0.562	7.66e-98	4
Vps291	5.63e-102	0.324789	0.989	0.954	8.92e-98	4
Cars	8.31e-102	0.296767	0.509	0.225	1.32e-97	4
Flna	9.87e-102	0.418103	0.901	0.693	1.57e-97	4
Psmb2	1.41e-101	0.317187	0.984	0.927	2.24e-97	4
Cct5	4.07e-101	0.347835	0.934	0.815	6.45e-97	4
Mrpl13	4.65e-101	0.362528	0.824	0.571	7.37e-97	4
Cntrl	1.12e-100	0.312771	0.538	0.247	1.77e-96	4
Sptssa	1.29e-100	0.337766	0.979	0.916	2.05e-96	4
Acot7	1.36e-100	0.258401	0.438	0.175	2.15e-96	4
Mdh1	1.75e-100	0.351655	0.957	0.881	2.78e-96	4
Psmb81	2.46e-100	0.316988	0.998	0.99	3.9e-96	4
Mrfap1	6.98e-100	0.317781	0.992	0.962	1.11e-95	4
Eloc	1.82e-99	0.341558	0.948	0.837	2.89e-95	4
Mb21d1	1.87e-99	0.252307	0.336	0.115	2.97e-95	4
Cyc1	2.86e-99	0.345409	0.927	0.796	4.53e-95	4
Hnrnpa0	4.54e-99	0.355277	0.957	0.862	7.19e-95	4
Apip	1.53e-98	0.335692	0.662	0.369	2.42e-94	4
Fopnl	2.03e-98	0.299507	0.616	0.316	3.22e-94	4
Bex31	2.04e-98	0.394774	0.91	0.736	3.23e-94	4
Agpat5	2.33e-98	0.353994	0.744	0.453	3.69e-94	4
Trim28	3.24e-98	0.327685	0.681	0.389	5.13e-94	4
Gars	3.73e-98	0.324212	0.606	0.312	5.91e-94	4
Ube2a	4.4e-98	0.333903	0.925	0.742	6.97e-94	4
Ruvbl2	7.22e-98	0.262006	0.486	0.21	1.14e-93	4
Atp5a1	1.09e-97	0.278791	0.997	0.994	1.73e-93	4
Calm2	1.19e-97	0.316077	0.998	0.998	1.89e-93	4
Stub1	1.33e-97	0.330114	0.952	0.84	2.11e-93	4
Ezr	3.57e-97	0.27553	0.503	0.223	5.66e-93	4
Cdk6	4.93e-97	0.390325	0.772	0.485	7.81e-93	4
Cep57	6.29e-97	0.303136	0.543	0.258	9.97e-93	4
Arhgdia	8.14e-97	0.264152	0.998	0.995	1.29e-92	4
Mif1	1.55e-96	0.334436	1	0.99	2.45e-92	4
Rexo21	1.74e-96	0.335844	0.95	0.842	2.76e-92	4
Mrpl40	2.98e-96	0.336503	0.683	0.389	4.73e-92	4
Bid	3.33e-95	0.273419	0.492	0.216	5.28e-91	4
Tmsb4x1	3.5e-95	0.262201	1	1	5.56e-91	4
Arpc5l	5.28e-95	0.341615	0.882	0.686	8.37e-91	4
Cpd	8.85e-95	0.384265	0.713	0.43	1.4e-90	4
1810011H11Rik	1.28e-94	0.339559	0.704	0.395	2.03e-90	4
Mast2	1.34e-94	0.265301	0.431	0.178	2.12e-90	4
Mdh2	1.68e-94	0.333955	0.982	0.923	2.66e-90	4
Gcsh	1.8e-94	0.341084	0.735	0.438	2.86e-90	4
Gtf2h5	2.36e-94	0.319111	0.96	0.859	3.74e-90	4
Idh3a	3.58e-94	0.281633	0.493	0.222	5.67e-90	4
Prpf31	3.61e-94	0.345478	0.781	0.509	5.72e-90	4
Ripk3	3.68e-94	0.320193	0.562	0.28	5.83e-90	4
Oat	5.99e-94	0.329402	0.84	0.59	9.5e-90	4
Brd8	8.63e-94	0.34126	0.65	0.363	1.37e-89	4
Gsn1	1.39e-93	0.33797	0.969	0.885	2.2e-89	4
Yif1b	2.47e-93	0.34671	0.887	0.695	3.91e-89	4
Commd10	6.02e-93	0.280545	0.529	0.248	9.55e-89	4
Fkbp3	8.49e-93	0.389862	0.777	0.55	1.35e-88	4
Pde6d	8.73e-93	0.311696	0.64	0.351	1.38e-88	4
Cdc123	1.11e-92	0.332719	0.718	0.443	1.76e-88	4
Park7	1.41e-92	0.313587	0.977	0.937	2.24e-88	4
Parp1	2.21e-92	0.446065	0.773	0.548	3.5e-88	4
Polr3k	2.38e-92	0.272855	0.582	0.29	3.78e-88	4
Gsr	4.67e-92	0.356987	0.768	0.507	7.4e-88	4
Sf3a3	5.28e-92	0.330017	0.714	0.425	8.38e-88	4
Med30	5.45e-92	0.315578	0.681	0.391	8.64e-88	4
Ing1	1.17e-91	0.284402	0.543	0.261	1.85e-87	4
Zcrb1	2.04e-91	0.314259	0.943	0.822	3.24e-87	4
Tcerg1	2.13e-91	0.33334	0.692	0.396	3.38e-87	4
Uqcr10	2.26e-91	0.261124	0.999	0.989	3.58e-87	4
Rnf7	2.27e-91	0.296643	0.982	0.928	3.6e-87	4
Snu13	4.25e-91	0.372378	0.938	0.832	6.74e-87	4
Ugdh	4.92e-91	0.275414	0.576	0.285	7.79e-87	4
Reps1	5.91e-91	0.25184	0.454	0.195	9.37e-87	4
Rpp30	6.38e-91	0.267478	0.491	0.225	1.01e-86	4
Abracl	6.9e-91	0.318134	0.977	0.9	1.09e-86	4
Gipc1	9.07e-91	0.333127	0.869	0.665	1.44e-86	4
Ube2i	1.12e-90	0.287366	0.992	0.947	1.78e-86	4
Cinp	1.23e-90	0.306887	0.6	0.317	1.94e-86	4
Med19	1.95e-90	0.303938	0.6	0.317	3.09e-86	4
Tpm11	1.96e-90	0.374794	0.867	0.638	3.1e-86	4
Ppp1r2	2.45e-90	0.315928	0.805	0.553	3.88e-86	4
Immt	4.3e-90	0.343811	0.869	0.69	6.82e-86	4
Psmc3	4.95e-90	0.325317	0.938	0.833	7.84e-86	4
Pdcd5	5.48e-90	0.306767	0.957	0.876	8.68e-86	4
Anapc15	6.51e-90	0.313081	0.746	0.447	1.03e-85	4
Hspd11	6.6e-90	0.42246	0.938	0.853	1.05e-85	4
Actl6a	1.1e-89	0.304146	0.664	0.372	1.74e-85	4
Aldh9a1	1.82e-89	0.346533	0.693	0.415	2.89e-85	4
Kdelr2	3.92e-89	0.340392	0.739	0.462	6.22e-85	4
Oxct1	6.39e-89	0.368486	0.916	0.753	1.01e-84	4
Ap1s11	7.35e-89	0.315185	0.939	0.79	1.16e-84	4
Mrpl57	1.18e-88	0.327816	0.919	0.782	1.88e-84	4
Mrpl35	3.74e-88	0.304122	0.733	0.448	5.93e-84	4
Nop56	4.59e-88	0.390831	0.657	0.38	7.29e-84	4
Alad	8.06e-88	0.359323	0.639	0.379	1.28e-83	4
Syncrip	8.34e-88	0.345405	0.822	0.586	1.32e-83	4
Pfdn6	1.06e-87	0.321547	0.86	0.674	1.68e-83	4
Babam1	1.12e-87	0.327971	0.763	0.5	1.77e-83	4
Clec2i	2.25e-87	0.298934	0.437	0.189	3.57e-83	4
Mrpl33	2.57e-87	0.295514	0.957	0.863	4.08e-83	4
Sap30	2.95e-87	0.366733	0.74	0.471	4.67e-83	4
Eif3c	4.03e-87	0.287448	0.992	0.972	6.39e-83	4
Supt16	7.51e-87	0.388206	0.858	0.701	1.19e-82	4
Fmnl1	1.93e-86	0.287164	0.522	0.252	3.06e-82	4
Luc7l3	2.02e-86	0.347396	0.836	0.606	3.21e-82	4
Ndufb8	2.15e-86	0.257067	0.994	0.988	3.41e-82	4
Srrm1	2.71e-86	0.298191	0.965	0.887	4.3e-82	4
Ppm1g	2.93e-86	0.351292	0.712	0.445	4.64e-82	4
Srp9	3.62e-86	0.261502	0.996	0.96	5.74e-82	4
Ube2e3	3.66e-86	0.322577	0.711	0.438	5.8e-82	4
Acadl	4.04e-86	0.329218	0.915	0.762	6.41e-82	4
Pnn	6e-86	0.360051	0.788	0.54	9.51e-82	4
Psma21	8.68e-86	0.290635	0.986	0.94	1.38e-81	4
Ube2d2a	5.45e-85	0.291053	0.957	0.857	8.64e-81	4
Ccnd12	5.59e-85	0.565786	0.706	0.451	8.86e-81	4
Psmd7	1.11e-84	0.317999	0.928	0.823	1.76e-80	4
Rfc2	1.34e-84	0.376429	0.813	0.62	2.13e-80	4
Prpf19	3.32e-84	0.298661	0.666	0.387	5.27e-80	4
Lage3	4.98e-84	0.312395	0.793	0.545	7.9e-80	4
Mrps17	5.9e-84	0.323883	0.865	0.672	9.35e-80	4
Gspt1	5.99e-84	0.339391	0.899	0.753	9.5e-80	4
Kmt5a	6.48e-84	0.349111	0.811	0.574	1.03e-79	4
Tcof1	1.11e-83	0.325913	0.734	0.462	1.76e-79	4
Sord	1.11e-83	0.334653	0.637	0.368	1.76e-79	4
Mrps14	1.25e-83	0.277718	0.976	0.93	1.99e-79	4
Lrrcc1	1.56e-83	0.259733	0.551	0.271	2.47e-79	4
Vegfb	3.27e-83	0.312163	0.929	0.793	5.19e-79	4
Cd811	4.25e-83	0.454347	0.654	0.374	6.74e-79	4
Fkbp4	5.16e-83	0.341205	0.677	0.413	8.19e-79	4
Sf3b2	5.35e-83	0.281803	0.983	0.959	8.48e-79	4
Emd	6.57e-83	0.306754	0.727	0.446	1.04e-78	4
Ndufb11	1.18e-82	0.271193	0.995	0.971	1.87e-78	4
Aars	1.23e-82	0.294532	0.619	0.338	1.94e-78	4
Zwint	2.18e-82	0.328751	0.712	0.442	3.45e-78	4
Slc25a24	2.47e-82	0.289251	0.552	0.286	3.92e-78	4
Emc8	5.55e-82	0.321223	0.828	0.615	8.8e-78	4
Hnrnpr	7e-82	0.331563	0.792	0.547	1.11e-77	4
Mrpl12	8.56e-82	0.323453	0.916	0.785	1.36e-77	4
Psmd9	1.17e-81	0.284828	0.677	0.402	1.85e-77	4
Ccl71	1.22e-81	0.791914	0.71	0.474	1.93e-77	4
Rer1	1.64e-81	0.288657	0.951	0.858	2.6e-77	4
Psma3	1.71e-81	0.284167	0.983	0.945	2.7e-77	4
St3gal51	1.84e-81	0.467411	0.585	0.324	2.92e-77	4
Nudcd2	1.86e-81	0.314723	0.698	0.423	2.94e-77	4
Med4	2.67e-81	0.278591	0.562	0.296	4.24e-77	4
Ifrd1	3.06e-81	0.533052	0.788	0.554	4.85e-77	4
Mtch2	4.47e-81	0.315394	0.873	0.695	7.09e-77	4
Fundc2	5.11e-81	0.301234	0.942	0.827	8.1e-77	4
Cd1801	1.18e-80	0.333359	0.889	0.684	1.87e-76	4
Cwc15	1.66e-80	0.333362	0.941	0.84	2.63e-76	4
Gnb1	1.81e-80	0.259308	0.996	0.978	2.87e-76	4
Ccdc25	1.88e-80	0.273843	0.594	0.316	2.98e-76	4
Srpk1	1.91e-80	0.328382	0.739	0.485	3.02e-76	4
Tubb2a	2.05e-80	0.35124	0.973	0.902	3.25e-76	4
Ifi27l2a1	2.74e-80	0.427845	0.995	0.988	4.35e-76	4
Ppp1r7	3.93e-80	0.31173	0.663	0.4	6.24e-76	4
Psmb5	6.82e-80	0.274562	0.987	0.959	1.08e-75	4
Fyn	8.4e-80	0.271856	0.505	0.245	1.33e-75	4
Nono	2.15e-79	0.330128	0.836	0.649	3.42e-75	4
Rtn4	2.71e-79	0.299903	0.998	0.981	4.29e-75	4
Eif4a3	4.32e-79	0.327007	0.825	0.629	6.85e-75	4
Uba2	4.75e-79	0.291555	0.666	0.39	7.54e-75	4
Strap	5.6e-79	0.309869	0.796	0.561	8.87e-75	4
Wdr12	8.57e-79	0.305319	0.536	0.282	1.36e-74	4
Gatad1	9.17e-79	0.310709	0.822	0.612	1.45e-74	4
Cct4	2.32e-78	0.288785	0.953	0.853	3.67e-74	4
Mfsd10	3.19e-78	0.264018	0.569	0.3	5.05e-74	4
Tmem14c	3.42e-78	0.254535	0.994	0.989	5.42e-74	4
Snx21	3.75e-78	0.350701	0.951	0.853	5.95e-74	4
Ddx46	4.05e-78	0.309798	0.833	0.604	6.42e-74	4
Adk	4.69e-78	0.28273	0.627	0.355	7.43e-74	4
Med8	5.94e-78	0.303637	0.868	0.692	9.42e-74	4
Ube2n	6.53e-78	0.30687	0.849	0.663	1.04e-73	4
Pop5	6.79e-78	0.281289	0.637	0.365	1.08e-73	4
Ssr2	7.36e-78	0.317163	0.888	0.708	1.17e-73	4
Psmd14	7.54e-78	0.323195	0.809	0.591	1.2e-73	4
Ndufa121	7.98e-78	0.289462	0.97	0.907	1.26e-73	4
Ddx39b	1.54e-77	0.323742	0.896	0.771	2.44e-73	4
Cmtm7	1.6e-77	0.307519	0.966	0.915	2.53e-73	4
Paics	3.04e-77	0.344952	0.684	0.433	4.83e-73	4
Actn4	3.9e-77	0.325903	0.89	0.72	6.18e-73	4
Snrpd3	4.08e-77	0.307186	0.87	0.702	6.46e-73	4
Eno1	4.67e-77	0.297121	0.978	0.923	7.4e-73	4
Dnajc8	4.89e-77	0.289469	0.932	0.809	7.75e-73	4
Cdk141	7.3e-77	0.330177	0.701	0.424	1.16e-72	4
Slc38a2	7.5e-77	0.27623	0.51	0.254	1.19e-72	4
Cops5	1.22e-76	0.291844	0.749	0.482	1.93e-72	4
Cetn3	1.93e-76	0.304789	0.8	0.577	3.06e-72	4
Baz1b	1.96e-76	0.382034	0.828	0.657	3.1e-72	4
Fubp1	3.34e-76	0.317834	0.82	0.586	5.29e-72	4
Timm22	3.87e-76	0.285032	0.69	0.42	6.14e-72	4
Morf4l2	5.96e-76	0.309918	0.877	0.677	9.44e-72	4
Fmr1	6.55e-76	0.264046	0.551	0.289	1.04e-71	4
Psmd81	7.44e-76	0.275319	0.998	0.99	1.18e-71	4
Lmna	7.62e-76	0.424642	0.952	0.91	1.21e-71	4
Atp5g11	8.31e-76	0.273643	0.988	0.962	1.32e-71	4
Eif6	8.45e-76	0.294837	0.917	0.789	1.34e-71	4
Cep290	1.29e-75	0.261126	0.454	0.21	2.04e-71	4
Ddost	1.53e-75	0.276149	0.947	0.865	2.43e-71	4
Ndufb6	1.56e-75	0.315747	0.892	0.723	2.48e-71	4
Ak2	2.24e-75	0.330812	0.779	0.571	3.55e-71	4
Ahsa11	2.68e-75	0.358784	0.895	0.766	4.25e-71	4
Emg1	5.44e-75	0.313187	0.805	0.581	8.62e-71	4
Dnajc2	6.2e-75	0.307544	0.76	0.505	9.84e-71	4
Ube2k	6.54e-75	0.281365	0.904	0.751	1.04e-70	4
Tssc4	6.77e-75	0.268597	0.538	0.283	1.07e-70	4
Myg1	7.42e-75	0.253458	0.586	0.316	1.18e-70	4
Trim47	9.2e-75	0.260797	0.572	0.306	1.46e-70	4
Khdrbs1	9.78e-75	0.319502	0.824	0.625	1.55e-70	4
Ormdl2	9.87e-75	0.291118	0.775	0.522	1.56e-70	4
Erg28	1.03e-74	0.274083	0.647	0.379	1.63e-70	4
Sf3b4	2.92e-74	0.282844	0.73	0.464	4.64e-70	4
Tmem97	4.27e-74	0.309535	0.631	0.377	6.76e-70	4
Anapc7	6.67e-74	0.261366	0.543	0.287	1.06e-69	4
Psmd13	8.03e-74	0.287778	0.898	0.758	1.27e-69	4
Tuba4a	9.57e-74	0.345702	0.659	0.405	1.52e-69	4
Med28	1.08e-73	0.287857	0.945	0.827	1.71e-69	4
Psmb7	1.19e-73	0.291574	0.888	0.719	1.89e-69	4
Psmd11	1.39e-73	0.309108	0.943	0.853	2.2e-69	4
Sf3b6	1.46e-73	0.274478	0.944	0.837	2.31e-69	4
Zc3h15	1.81e-73	0.299236	0.882	0.686	2.88e-69	4
Naxe	1.98e-73	0.299238	0.886	0.727	3.13e-69	4
Map4	2.49e-73	0.305229	0.714	0.456	3.95e-69	4
Vdac1	3.61e-73	0.288703	0.941	0.849	5.73e-69	4
Atxn10	3.71e-73	0.302721	0.855	0.658	5.88e-69	4
Rbm8a	5.52e-73	0.308035	0.886	0.718	8.74e-69	4
H2afy	1.68e-72	0.269325	0.975	0.914	2.66e-68	4
Cops6	1.87e-72	0.284328	0.896	0.749	2.96e-68	4
Eif3i	2.13e-72	0.269564	0.95	0.861	3.38e-68	4
Lamtor5	2.46e-72	0.260562	0.985	0.94	3.9e-68	4
Cuedc2	2.53e-72	0.266958	0.984	0.924	4.01e-68	4
Smc5	2.77e-72	0.260274	0.538	0.282	4.39e-68	4
Nop9	3.67e-72	0.264137	0.576	0.319	5.82e-68	4
Gps1	6.23e-72	0.309227	0.679	0.433	9.89e-68	4
Cd36	1.02e-71	0.378901	0.885	0.726	1.61e-67	4
Psmc6	1.63e-71	0.297917	0.825	0.651	2.58e-67	4
Mzt1	1.77e-71	0.251654	0.482	0.241	2.81e-67	4
Trappc1	1.92e-71	0.313345	0.855	0.691	3.04e-67	4
Slc39a6	3.57e-71	0.25663	0.552	0.295	5.66e-67	4
Smyd2	4.03e-71	0.253305	0.52	0.271	6.39e-67	4
Bcas2	4.14e-71	0.282009	0.925	0.805	6.56e-67	4
Timm17a1	4.78e-71	0.292199	0.855	0.665	7.58e-67	4
Chchd6	7.2e-71	0.251002	0.537	0.283	1.14e-66	4
Hsd17b12	7.73e-71	0.302641	0.862	0.7	1.23e-66	4
Taf1d	1.08e-70	0.27378	0.632	0.367	1.72e-66	4
Hspa9	1.2e-70	0.347106	0.816	0.648	1.9e-66	4
Ppp1r11	1.31e-70	0.290413	0.89	0.757	2.07e-66	4
Eif4a11	1.43e-70	0.261956	0.999	0.996	2.26e-66	4
Parp2	1.79e-70	0.262392	0.501	0.259	2.84e-66	4
Trappc5	3.28e-70	0.2801	0.683	0.431	5.2e-66	4
Pkp4	3.97e-70	0.276649	0.606	0.34	6.3e-66	4
Kras	4.05e-70	0.296822	0.787	0.557	6.43e-66	4
Tbc1d10b	4.15e-70	0.282228	0.705	0.45	6.58e-66	4
Arf6	4.26e-70	0.293187	0.839	0.646	6.76e-66	4
Vps35	8.44e-70	0.278218	0.954	0.87	1.34e-65	4
Coa3	9.71e-70	0.257857	0.968	0.903	1.54e-65	4
Mpv17l2	1.17e-69	0.269006	0.705	0.445	1.85e-65	4
Eif2s1	1.3e-69	0.302636	0.869	0.719	2.07e-65	4
Got2	1.35e-69	0.292057	0.659	0.404	2.13e-65	4
Cox6a1	2.57e-69	0.263393	0.989	0.976	4.08e-65	4
Azin1	2.6e-69	0.314827	0.781	0.528	4.13e-65	4
Uhrf2	3.67e-69	0.296701	0.808	0.589	5.82e-65	4
Nsmce2	4.44e-69	0.292113	0.767	0.535	7.04e-65	4
Ccdc88a	4.82e-69	0.30479	0.733	0.484	7.65e-65	4
Dpagt1	5.16e-69	0.260077	0.654	0.395	8.19e-65	4
Med9	7.29e-69	0.271	0.673	0.417	1.16e-64	4
Tkt	9.15e-69	0.271871	0.963	0.901	1.45e-64	4
Isca2	9.19e-69	0.273084	0.67	0.414	1.46e-64	4
Mtch1	1.44e-68	0.269368	0.962	0.871	2.28e-64	4
Cisd2	1.51e-68	0.27829	0.834	0.642	2.39e-64	4
Ergic2	2.05e-68	0.285658	0.72	0.473	3.24e-64	4
Eef1e1	2.23e-68	0.261004	0.518	0.274	3.53e-64	4
Cct3	5.19e-68	0.299339	0.874	0.696	8.23e-64	4
Bak1	6.64e-68	0.291657	0.789	0.574	1.05e-63	4
Pcnp	1.07e-67	0.280553	0.799	0.571	1.7e-63	4
C1qbp	1.17e-67	0.336853	0.812	0.655	1.85e-63	4
Cuta	1.27e-67	0.269744	0.976	0.904	2.01e-63	4
Tardbp	1.65e-67	0.281216	0.707	0.448	2.61e-63	4
Lrrc59	2.01e-67	0.29019	0.812	0.614	3.19e-63	4
Rnf5	2.23e-67	0.293861	0.786	0.571	3.53e-63	4
Txnl4a	2.29e-67	0.270852	0.927	0.794	3.64e-63	4
Hnrnpd	4.99e-67	0.340151	0.882	0.737	7.91e-63	4
Cxcl14	5.06e-67	0.360782	0.623	0.375	8.03e-63	4
Psma6	5.26e-67	0.273491	0.958	0.875	8.34e-63	4
Commd4	6.82e-67	0.286011	0.847	0.66	1.08e-62	4
Phb2	7.38e-67	0.281945	0.936	0.833	1.17e-62	4
Cnih1	7.39e-67	0.282451	0.719	0.468	1.17e-62	4
Faf1	7.82e-67	0.263962	0.606	0.358	1.24e-62	4
Fdps	8.3e-67	0.339191	0.608	0.357	1.32e-62	4
Lat21	8.34e-67	0.308333	0.963	0.865	1.32e-62	4
Crip12	8.47e-67	0.308262	0.988	0.979	1.34e-62	4
Kif2a	1.54e-66	0.264466	0.663	0.416	2.44e-62	4
Ciapin1	1.94e-66	0.256832	0.628	0.371	3.07e-62	4
Psmc4	2.47e-66	0.2911	0.879	0.728	3.91e-62	4
Pcm1	3.33e-66	0.290584	0.681	0.433	5.28e-62	4
Srsf10	3.42e-66	0.293941	0.696	0.459	5.42e-62	4
Zranb3	4.35e-66	0.253698	0.459	0.226	6.89e-62	4
Prelid3b	4.36e-66	0.256609	0.622	0.369	6.91e-62	4
St13	4.63e-66	0.273896	0.946	0.875	7.34e-62	4
Gemin7	4.83e-66	0.285344	0.845	0.67	7.65e-62	4
Maz	1.25e-65	0.275435	0.693	0.453	1.99e-61	4
Nolc1	1.48e-65	0.330539	0.565	0.332	2.34e-61	4
Ldha1	2.18e-65	0.261441	0.997	0.998	3.46e-61	4
Galk1	3.66e-65	0.279267	0.683	0.438	5.81e-61	4
Mrpl20	5.37e-65	0.262588	0.958	0.887	8.52e-61	4
Mcub	1.18e-64	0.268772	0.699	0.447	1.87e-60	4
Ptpa	1.84e-64	0.26748	0.779	0.535	2.91e-60	4
Cct2	3.58e-64	0.273955	0.93	0.836	5.68e-60	4
Psmb4	4.28e-64	0.263983	0.982	0.959	6.78e-60	4
Eny2	5.12e-64	0.268483	0.712	0.47	8.11e-60	4
Pcbd2	6.26e-64	0.274869	0.859	0.695	9.93e-60	4
Uqcrfs1	8.01e-64	0.250244	0.94	0.854	1.27e-59	4
Gclc	4.32e-63	0.277864	0.482	0.258	6.84e-59	4
Ndufa11	5.33e-63	0.260403	0.954	0.891	8.45e-59	4
Rad23a	6.31e-63	0.259214	0.684	0.436	1e-58	4
Sumo3	1.16e-62	0.279762	0.818	0.626	1.84e-58	4
Igf2bp2	2.03e-62	0.281777	0.434	0.216	3.22e-58	4
Trp53	2.91e-62	0.26963	0.659	0.416	4.61e-58	4
Aida	3.2e-62	0.254445	0.622	0.376	5.08e-58	4
Mrps18a	3.6e-62	0.260712	0.896	0.759	5.71e-58	4
Naa201	3.97e-62	0.267645	0.956	0.866	6.29e-58	4
Mrps18c	7.58e-62	0.264083	0.849	0.69	1.2e-57	4
Cox7b	9.07e-62	0.264285	0.975	0.949	1.44e-57	4
Uqcrc1	9.16e-62	0.260411	0.93	0.804	1.45e-57	4
Polr2j	9.57e-62	0.25538	0.928	0.82	1.52e-57	4
Drg1	1.04e-61	0.268119	0.661	0.425	1.64e-57	4
2021-09-11	1.2e-61	0.276933	0.61	0.373	1.9e-57	4
Trim35	1.82e-61	0.284536	0.756	0.542	2.88e-57	4
Smarca5	2.01e-61	0.302976	0.869	0.711	3.19e-57	4
Hnrnpm	2.46e-61	0.284422	0.846	0.697	3.89e-57	4
Mtpn	3.03e-61	0.254814	0.967	0.904	4.8e-57	4
Hnrnpul2	3.36e-61	0.282555	0.85	0.686	5.32e-57	4
Ebna1bp2	4.83e-61	0.278032	0.648	0.415	7.66e-57	4
Dpysl2	7.02e-61	0.284507	0.726	0.491	1.11e-56	4
Rnase41	1.03e-60	0.285687	0.626	0.375	1.63e-56	4
Atp8b4	1.09e-60	0.251613	0.526	0.289	1.73e-56	4
Psma1	1.13e-60	0.250434	0.933	0.841	1.8e-56	4
Fam96b	1.6e-60	0.266594	0.833	0.662	2.54e-56	4
Hnrnpul1	1.87e-60	0.257173	0.716	0.478	2.97e-56	4
Mrps15	4.35e-60	0.251181	0.938	0.837	6.9e-56	4
Srp19	5.65e-60	0.263777	0.885	0.74	8.96e-56	4
Eif3a	9.49e-60	0.262671	0.986	0.959	1.5e-55	4
Psmd6	9.54e-60	0.266514	0.872	0.719	1.51e-55	4
Magoh	1.41e-59	0.260787	0.717	0.484	2.23e-55	4
Flot2	2.32e-59	0.251948	0.684	0.437	3.68e-55	4
Arpp19	7.16e-59	0.290109	0.857	0.706	1.14e-54	4
Ghitm	7.37e-59	0.250635	0.93	0.813	1.17e-54	4
Sltm	8.56e-59	0.309083	0.756	0.556	1.36e-54	4
Pfkp	8.69e-59	0.257202	0.66	0.416	1.38e-54	4
Imp4	1.47e-58	0.251457	0.732	0.497	2.34e-54	4
U2surp	1.58e-58	0.26324	0.911	0.755	2.51e-54	4
Smarcc1	2.23e-58	0.292983	0.653	0.432	3.53e-54	4
Utp11	2.98e-58	0.256836	0.764	0.538	4.73e-54	4
Psmc1	4.89e-58	0.251307	0.874	0.708	7.75e-54	4
Thrap3	5.31e-58	0.300137	0.812	0.648	8.42e-54	4
E2f1	5.65e-58	0.277789	0.499	0.284	8.96e-54	4
Eprs	8.14e-58	0.312804	0.838	0.711	1.29e-53	4
Ift46	9.85e-58	0.253911	0.528	0.303	1.56e-53	4
Tmem126a	2.49e-57	0.262097	0.784	0.591	3.95e-53	4
Ndufv2	3.26e-57	0.257507	0.918	0.805	5.17e-53	4
Eea1	4.35e-57	0.265749	0.962	0.897	6.9e-53	4
Denr	9.3e-57	0.259296	0.808	0.631	1.47e-52	4
Arl6ip4	9.91e-57	0.251825	0.825	0.641	1.57e-52	4
Mphosph10	1.19e-56	0.26224	0.691	0.46	1.88e-52	4
Dhx9	5.2e-56	0.263586	0.619	0.385	8.24e-52	4
Cct8	5.81e-56	0.263341	0.9	0.779	9.21e-52	4
Hmga2	9.67e-56	0.28355	0.275	0.113	1.53e-51	4
Glipr1	9.95e-56	0.361187	0.926	0.862	1.58e-51	4
Cyb5r3	9.97e-56	0.257228	0.932	0.818	1.58e-51	4
Akirin2	1.54e-55	0.303718	0.752	0.565	2.44e-51	4
Ola1	1.12e-54	0.254882	0.809	0.618	1.78e-50	4
Gtf2f1	2.05e-54	0.256789	0.782	0.588	3.25e-50	4
Ptbp1	2.75e-54	0.258113	0.696	0.471	4.35e-50	4
Psmc2	3.92e-54	0.25048	0.87	0.725	6.21e-50	4
Med21	7.56e-54	0.264139	0.753	0.54	1.2e-49	4
Gkap1	9.07e-54	0.258701	0.596	0.372	1.44e-49	4
Cisd1	1.22e-53	0.280974	0.798	0.625	1.94e-49	4
Ndufv1	2.33e-53	0.255699	0.75	0.528	3.7e-49	4
H2-Q6	3.22e-53	0.259402	0.406	0.209	5.1e-49	4
2010111I01Rik	5.46e-53	0.285381	0.918	0.819	8.66e-49	4
Cnbp	1.02e-52	0.25355	0.923	0.825	1.62e-48	4
Mrpl58	1.87e-52	0.250007	0.669	0.45	2.96e-48	4
Rif1	2.69e-51	0.259723	0.438	0.241	4.26e-47	4
Hax1	1.15e-50	0.294155	0.753	0.555	1.82e-46	4
Eif3b	7.65e-50	0.256814	0.788	0.607	1.21e-45	4
Tax1bp1	1.79e-49	0.282054	0.985	0.981	2.84e-45	4
Sars	4.36e-49	0.273482	0.851	0.719	6.92e-45	4
Psmb9	1.7e-48	0.26616	0.923	0.873	2.69e-44	4
Cd142	1.95e-46	0.380599	0.97	0.921	3.09e-42	4
Stk38	8.57e-46	0.284724	0.742	0.566	1.36e-41	4
Ap3s1	6.35e-45	0.254935	0.943	0.894	1.01e-40	4
Ranbp2	9.89e-45	0.286705	0.831	0.687	1.57e-40	4
Sptbn1	8.9e-44	0.278277	0.826	0.702	1.41e-39	4
Npy1	2.71e-43	0.398376	0.623	0.44	4.29e-39	4
Emp1	1.37e-41	0.256213	0.853	0.735	2.17e-37	4
Dok21	1.47e-41	0.320893	0.634	0.46	2.33e-37	4
H2-Q4	3.23e-40	0.252076	0.552	0.363	5.12e-36	4
Txnrd1	3.57e-40	0.256675	0.845	0.723	5.66e-36	4
Spp11	8.7e-40	0.30842	0.996	0.998	1.38e-35	4
Eid11	2.29e-38	0.257189	0.881	0.772	3.63e-34	4
Atf4	5.01e-37	0.370974	0.783	0.657	7.95e-33	4
Id31	1.98e-31	0.353881	0.432	0.27	3.14e-27	4
Il1rn2	6e-30	0.278989	0.408	0.248	9.51e-26	4
Tgm2	8.14e-29	0.261431	0.545	0.381	1.29e-24	4
Rgs11	1.02e-26	0.403309	0.842	0.808	1.63e-22	4
Myh9	4.4e-24	0.253177	0.85	0.797	6.97e-20	4
Plau1	5.09e-22	0.332141	0.754	0.662	8.07e-18	4
S100a9	0	6.12869	0.993	0.195	0	5
S100a8	0	5.67614	0.991	0.185	0	5
BC100530	0	4.78305	0.934	0.045	0	5
Ngp	0	4.2224	0.286	0.02	0	5
Gm5483	0	4.1909	0.938	0.028	0	5
Lcn2	0	4.06119	0.856	0.028	0	5
Stfa2	0	3.88536	0.848	0.016	0	5
Retnlg	0	3.7857	0.493	0.017	0	5
Stfa2l1	0	3.74452	0.95	0.018	0	5
Stfa3	0	2.87279	0.597	0.009	0	5
Pglyrp1	0	2.71378	0.7	0.014	0	5
Wfdc21	0	2.69587	0.598	0.011	0	5
Cxcl2	0	2.5216	0.821	0.234	0	5
Asprv1	0	2.48924	0.785	0.008	0	5
Gm5416	0	2.3016	0.801	0.005	0	5
Ifitm1	0	2.27651	0.885	0.201	0	5
Cxcr2	0	2.22018	0.931	0.011	0	5
Hp	0	2.21145	0.85	0.177	0	5
Lrg1	0	2.08501	0.777	0.06	0	5
Ly6g	0	1.9726	0.463	0.003	0	5
Il1b	0	1.89026	0.736	0.128	0	5
Srgn	0	1.84356	0.984	0.908	0	5
G0s2	0	1.81832	0.559	0.007	0	5
Mmp9	0	1.80974	0.876	0.135	0	5
Cdk2ap2	0	1.80461	0.966	0.739	0	5
S100a11	0	1.71859	1	0.97	0	5
Slfn4	0	1.70392	0.767	0.063	0	5
Mxd1	0	1.65928	0.89	0.267	0	5
Lsp1	0	1.65774	0.896	0.132	0	5
BC117090	0	1.6571	0.573	0.002	0	5
Sell	0	1.6417	0.826	0.019	0	5
Chil1	0	1.63597	0.652	0.005	0	5
Mcemp1	0	1.61859	0.808	0.034	0	5
Csf3r	0	1.55973	0.979	0.514	0	5
Cebpd	0	1.53378	0.901	0.387	0	5
Ltb	0	1.51511	0.78	0.054	0	5
Slfn1	0	1.51115	0.818	0.166	0	5
2810474O19Rik	0	1.48259	0.949	0.633	0	5
Cxcl3	0	1.45082	0.277	0.02	0	5
Clec4e	0	1.39835	0.812	0.138	0	5
Fbxl5	0	1.37813	0.874	0.348	0	5
Slc16a3	0	1.35092	0.886	0.353	0	5
Hdc	0	1.2718	0.647	0.005	0	5
Igfbp6	0	1.25475	0.605	0.055	0	5
Ltb4r1	0	1.24301	0.729	0.109	0	5
Acta2	0	1.23979	0.556	0.018	0	5
Il1r2	0	1.22503	0.621	0.021	0	5
Slc2a3	0	1.21309	0.597	0.049	0	5
AC110211.1	0	1.21113	0.684	0.006	0	5
Cd177	0	1.19614	0.274	0.004	0	5
Sorl1	0	1.16599	0.822	0.197	0	5
Cd24a	0	1.15395	0.608	0.016	0	5
Gm5150	0	1.13567	0.746	0.25	0	5
Steap4	0	1.11415	0.542	0.004	0	5
Tgfbi	0	1.09462	0.661	0.184	0	5
Trem1	0	1.03885	0.592	0.006	0	5
Il1f9	0	1.03757	0.577	0.004	0	5
Fpr2	0	1.02357	0.587	0.031	0	5
Prdx5	0	1.01338	1	1	0	5
Fpr1	0	0.981818	0.536	0.021	0	5
AA467197	0	0.957121	0.401	0.027	0	5
Tnfrsf23	0	0.955782	0.467	0.096	0	5
Grina	0	0.951638	0.996	0.982	0	5
Gcnt2	0	0.930764	0.609	0.044	0	5
Zyx	0	0.928035	0.952	0.558	0	5
Upp1	0	0.917785	0.473	0.005	0	5
C3	0	0.90928	0.649	0.144	0	5
Ppp1r3b	0	0.909167	0.586	0.122	0	5
Slc7a11	0	0.890716	0.41	0.038	0	5
Fgr	0	0.872745	0.603	0.029	0	5
Rflnb	0	0.81064	0.305	0.003	0	5
Padi4	0	0.768366	0.296	0.006	0	5
Trem3	0	0.760429	0.374	0.005	0	5
Egln3	0	0.746384	0.425	0.032	0	5
Rdh12	0	0.739814	0.423	0.008	0	5
Stx11	0	0.739611	0.527	0.083	0	5
Glipr2	0	0.737818	0.46	0.032	0	5
Mrgpra2b	0	0.704674	0.345	0.001	0	5
Pilra	0	0.681385	0.444	0.07	0	5
Acod1	0	0.680004	0.337	0.009	0	5
Tarm1	0	0.660614	0.411	0.026	0	5
Hcar2	0	0.636478	0.296	0.014	0	5
Nfe2	0	0.622608	0.385	0.012	0	5
Rufy4	0	0.605631	0.334	0.002	0	5
Il18rap	0	0.603604	0.416	0.007	0	5
Mirt1	0	0.603027	0.394	0.024	0	5
Tacstd2	0	0.598199	0.372	0.004	0	5
Cyp4f18	0	0.561415	0.269	0.01	0	5
Ankrd22	0	0.553597	0.36	0.001	0	5
Pi16	0	0.552463	0.342	0.006	0	5
Rnf144a	0	0.547658	0.366	0.004	0	5
Pilrb2	0	0.543431	0.378	0.055	0	5
Mapk13	0	0.519687	0.277	0.004	0	5
Pdlim7	0	0.514958	0.399	0.056	0	5
Trim30b	0	0.486965	0.316	0.015	0	5
Alox5	0	0.480233	0.362	0.029	0	5
Klra2	0	0.473836	0.315	0.031	0	5
Pram1	0	0.455505	0.32	0.018	0	5
Ripor2	0	0.441568	0.301	0.009	0	5
Gm28192	0	0.42341	0.251	0.019	0	5
Hmgb21	5.44e-306	1.44089	0.963	0.705	8.63e-302	5
Alox5ap	1.66e-305	0.959251	0.999	0.972	2.63e-301	5
Ptgs2	2.54e-301	0.857232	0.4	0.071	4.02e-297	5
H3f3a	5.42e-301	0.738992	1	1	8.6e-297	5
Ctse	5.63e-300	0.599528	0.477	0.103	8.92e-296	5
Mcl1	1.3e-299	0.836114	0.999	0.999	2.06e-295	5
Il13ra1	3.21e-295	0.614017	0.447	0.094	5.1e-291	5
Nedd9	1.97e-294	0.413309	0.329	0.048	3.13e-290	5
Itgal	1.56e-291	0.431836	0.32	0.045	2.48e-287	5
Myl12b	9.95e-291	0.842162	0.992	0.949	1.58e-286	5
S100a62	1.02e-285	1.63513	0.984	0.853	1.62e-281	5
Coro1a1	2.57e-285	1.04317	0.989	0.833	4.08e-281	5
Il17ra	3.95e-283	0.669987	0.567	0.16	6.26e-279	5
Msrb11	2.41e-278	0.917897	1	0.96	3.83e-274	5
Rasgrp4	8.24e-274	0.523138	0.45	0.099	1.31e-269	5
Lst11	4.22e-273	0.851242	0.997	0.912	6.69e-269	5
Sirpb1c	1e-267	0.585008	0.447	0.101	1.59e-263	5
Txn12	7.4e-266	0.720929	1	0.999	1.17e-261	5
Eif1	4.63e-265	0.618374	1	1	7.33e-261	5
Slc22a15	1.17e-262	0.500727	0.374	0.071	1.85e-258	5
Btg1	2.02e-262	1.11405	0.974	0.854	3.2e-258	5
Pkm2	1.02e-259	0.752306	1	0.997	1.62e-255	5
Pten	7.43e-255	0.790862	0.925	0.626	1.18e-250	5
Rac2	5.34e-247	0.888075	0.994	0.975	8.47e-243	5
Eno11	1.87e-238	0.792203	0.993	0.922	2.96e-234	5
Mmp8	1.37e-236	1.16794	0.949	0.763	2.17e-232	5
Cebpb	9.04e-236	0.976349	1	0.979	1.43e-231	5
Rab27a	2.13e-233	0.399021	0.292	0.047	3.38e-229	5
Cnn2	4.89e-232	0.865508	0.574	0.199	7.76e-228	5
Tmcc1	6.14e-232	0.863767	0.82	0.474	9.73e-228	5
Lcp1	9.43e-231	0.663257	0.999	0.99	1.5e-226	5
Vasp	2.07e-230	0.917002	0.775	0.453	3.28e-226	5
Gpr141	1.07e-223	0.712857	0.525	0.159	1.7e-219	5
Pnrc1	2.14e-220	0.840638	0.959	0.822	3.39e-216	5
Gpat3	3.03e-220	0.355622	0.254	0.038	4.81e-216	5
Slfn2	1.76e-218	0.709651	0.997	0.974	2.8e-214	5
Ptprc	1.59e-217	0.666633	0.992	0.952	2.52e-213	5
Ppp1r21	5.78e-216	0.7577	0.859	0.551	9.16e-212	5
Glrx1	3.07e-215	0.811581	0.936	0.61	4.86e-211	5
Lmnb11	1.37e-213	0.539326	0.415	0.099	2.16e-209	5
Zfp608	1.09e-212	0.611052	0.529	0.173	1.73e-208	5
Ogfrl1	5.5e-212	0.7955	0.698	0.336	8.72e-208	5
Pbxip1	3.11e-210	0.639438	0.532	0.177	4.94e-206	5
Plac8	5.15e-209	0.983182	0.483	0.141	8.17e-205	5
Sntb2	1.07e-207	0.850252	0.706	0.353	1.69e-203	5
Stk17b	7.74e-207	0.764644	0.93	0.626	1.23e-202	5
Ccr11	3.76e-206	0.900203	0.953	0.709	5.97e-202	5
Dhrs7	3.71e-204	0.782098	0.945	0.727	5.89e-200	5
Pim1	2.43e-202	0.799544	0.993	0.905	3.86e-198	5
Cd33	3.86e-198	0.689827	0.538	0.187	6.11e-194	5
Lyst	8.44e-198	0.721253	0.956	0.716	1.34e-193	5
2310001H17Rik	8.99e-194	0.80899	0.697	0.35	1.43e-189	5
Gmfg1	1.51e-193	0.794726	0.96	0.745	2.39e-189	5
Pygl	1.07e-192	0.885039	0.759	0.469	1.69e-188	5
Slpi1	5.27e-192	0.934563	0.587	0.216	8.36e-188	5
Arg22	3.15e-191	0.691242	0.862	0.489	4.99e-187	5
Lpcat2	6.53e-185	0.510823	0.435	0.125	1.04e-180	5
Klf21	6.38e-184	0.764842	0.905	0.55	1.01e-179	5
Tspan13	7.91e-184	0.829284	0.682	0.346	1.25e-179	5
Lbr1	7.13e-181	0.63654	0.496	0.173	1.13e-176	5
Eif4ebp1	3.81e-179	0.720551	0.964	0.816	6.04e-175	5
Isg20	3.39e-178	0.579525	0.36	0.092	5.37e-174	5
Cytip	9.88e-177	0.635956	0.606	0.244	1.57e-172	5
Rab11fip1	4.65e-173	0.381684	0.32	0.073	7.37e-169	5
Map1lc3b	3.68e-171	0.65122	0.996	0.997	5.83e-167	5
Neat1	8.74e-169	0.794406	0.996	0.96	1.39e-164	5
Nudt41	2.45e-168	0.770718	0.703	0.401	3.89e-164	5
Ssh2	5.19e-165	0.610081	0.582	0.248	8.22e-161	5
Trib1	2.7e-164	0.673719	0.625	0.285	4.28e-160	5
Id11	6.27e-162	0.362105	0.299	0.065	9.94e-158	5
Ifitm6	5.46e-161	1.82509	0.474	0.18	8.66e-157	5
Ckap4	5.64e-161	0.897943	0.604	0.302	8.94e-157	5
Atg3	1.22e-159	0.62859	0.937	0.76	1.94e-155	5
Bnip3	2.35e-159	0.816011	0.599	0.29	3.73e-155	5
Btg21	3.7e-159	0.766158	0.945	0.701	5.86e-155	5
Fam49b	6.87e-159	0.568324	0.957	0.756	1.09e-154	5
Ccnd3	7.02e-158	0.824861	0.609	0.311	1.11e-153	5
Cd52	3.4e-157	0.862232	0.993	0.951	5.4e-153	5
Gda	8.59e-156	0.618071	0.965	0.761	1.36e-151	5
Cdc42ep3	8.49e-155	0.61994	0.577	0.263	1.35e-150	5
Cd300lf1	2.08e-154	0.618566	0.789	0.472	3.3e-150	5
Gapdh2	7.9e-153	0.519114	1	1	1.25e-148	5
Nfkbia	2.32e-149	0.853773	0.859	0.549	3.69e-145	5
Arhgdib	1.1e-147	0.79315	0.998	0.982	1.74e-143	5
Msra	5.41e-147	0.595281	0.528	0.228	8.57e-143	5
Fam107b	1.69e-146	0.492734	0.396	0.128	2.67e-142	5
Atp11b	1.81e-145	0.664431	0.605	0.31	2.88e-141	5
Nfam1	4.73e-145	0.596429	0.952	0.775	7.49e-141	5
Sfxn5	7.85e-144	0.615962	0.526	0.225	1.24e-139	5
Aldoa	1.64e-143	0.49569	1	1	2.61e-139	5
Gsdme	3.31e-142	0.554582	0.551	0.246	5.25e-138	5
Fam162a	6.03e-141	1.06479	0.799	0.588	9.57e-137	5
Selplg	8.79e-141	0.6082	0.968	0.867	1.39e-136	5
Anxa2	4.96e-140	0.520016	0.996	0.994	7.86e-136	5
Ncf2	2.66e-139	0.522214	0.985	0.931	4.22e-135	5
Bst1	1.07e-138	0.609201	0.837	0.587	1.69e-134	5
Dedd2	6.27e-138	0.439249	0.389	0.127	9.95e-134	5
Pbx1	6.27e-134	0.457762	0.362	0.112	9.94e-130	5
Arpc21	9.16e-133	0.382282	1	1	1.45e-128	5
Tsc22d4	5.6e-132	0.493863	0.979	0.893	8.88e-128	5
Ier21	2.77e-131	0.649348	0.959	0.744	4.39e-127	5
Pag1	3.88e-131	0.524805	0.468	0.192	6.15e-127	5
Mtus1	1.06e-130	0.601853	0.521	0.232	1.69e-126	5
Taldo1	6.91e-130	0.467407	0.999	0.997	1.1e-125	5
Zcchc6	1.72e-129	0.563767	0.924	0.724	2.73e-125	5
Eif5	5.49e-129	0.476679	0.996	0.953	8.71e-125	5
Sirpb1a	2.38e-128	0.308088	0.253	0.059	3.77e-124	5
Marcksl11	2.66e-128	0.673995	0.64	0.318	4.22e-124	5
Ypel3	5.65e-128	0.541707	0.963	0.891	8.96e-124	5
Gpsm3	1.46e-125	0.472093	0.983	0.917	2.31e-121	5
Lrrfip1	1.23e-124	0.521392	0.885	0.633	1.94e-120	5
F630028O10Rik	1.36e-123	0.841181	0.65	0.39	2.16e-119	5
Mfsd6	1.47e-122	0.481181	0.434	0.168	2.33e-118	5
Kdm6b	2.31e-122	0.529059	0.614	0.321	3.67e-118	5
Sat1	1.37e-121	0.487747	0.999	0.977	2.18e-117	5
Apbb1ip	1.75e-121	0.534125	0.955	0.853	2.78e-117	5
Ubb	2.87e-121	0.338389	1	1	4.54e-117	5
Spi1	2.96e-119	0.392531	0.999	0.996	4.7e-115	5
Socs3	4.16e-119	0.664792	0.641	0.346	6.59e-115	5
Ceacam1	8.58e-119	0.429126	0.315	0.096	1.36e-114	5
Isg151	5.25e-118	0.99347	0.811	0.538	8.32e-114	5
Ier5	5.6e-118	0.609528	0.907	0.722	8.87e-114	5
Fas	6.61e-118	0.602271	0.413	0.161	1.05e-113	5
Mbd2	1.52e-116	0.490161	0.952	0.814	2.41e-112	5
Rhog	1.21e-115	0.466508	0.989	0.933	1.92e-111	5
2021-03-07	1.58e-115	0.549273	0.77	0.536	2.5e-111	5
Adipor1	4.72e-114	0.461514	0.986	0.931	7.48e-110	5
Emilin2	5.77e-114	0.533603	0.951	0.892	9.15e-110	5
Rlf	1.11e-113	0.552765	0.608	0.343	1.75e-109	5
Fmnl11	1.15e-113	0.473085	0.527	0.252	1.83e-109	5
Sema4a	2.98e-113	0.376534	0.341	0.112	4.73e-109	5
Plbd1	9.77e-112	0.476507	0.353	0.118	1.55e-107	5
Ube2b	1.6e-111	0.467821	0.958	0.886	2.54e-107	5
Fxyd5	1.91e-111	0.475629	1	1	3.04e-107	5
Igsf6	4.38e-111	0.543178	0.877	0.654	6.94e-107	5
Snx18	8.5e-111	0.556772	0.683	0.444	1.35e-106	5
Chd7	1.42e-110	0.494409	0.514	0.248	2.25e-106	5
Ankrd37	8.23e-110	0.581182	0.417	0.169	1.3e-105	5
Samsn1	2.07e-109	0.596735	0.575	0.312	3.29e-105	5
Cd37	2.11e-108	0.450268	0.983	0.885	3.34e-104	5
Junb1	1.9e-107	0.581775	0.993	0.961	3.02e-103	5
Slc2a6	2.95e-107	0.326121	0.264	0.073	4.67e-103	5
Osgin1	3.22e-106	0.445942	0.353	0.125	5.11e-102	5
Rab32	4.26e-106	0.581026	0.64	0.396	6.75e-102	5
Ppp2r5a	8.31e-106	0.511481	0.849	0.608	1.32e-101	5
Ehd11	9.25e-104	0.533008	0.824	0.564	1.47e-99	5
Tspo	2.56e-103	0.391812	1	1	4.06e-99	5
Rtp41	3.61e-103	0.749551	0.886	0.716	5.72e-99	5
Ncf1	6.94e-103	0.586655	0.945	0.784	1.1e-98	5
Bcl10	3.35e-102	0.438902	0.874	0.657	5.31e-98	5
Skap2	1.3e-101	0.429165	0.987	0.933	2.06e-97	5
Tpd52	1.12e-100	0.43024	0.985	0.985	1.78e-96	5
Myh91	1.69e-100	0.530119	0.967	0.791	2.69e-96	5
Cdkn2d1	3.71e-100	0.764748	0.632	0.428	5.89e-96	5
Ncf4	1.01e-99	0.40237	0.996	0.99	1.61e-95	5
Basp12	3.9e-99	0.644126	0.954	0.956	6.18e-95	5
Spint2	1.04e-98	0.307538	0.257	0.075	1.64e-94	5
Pdlim2	4.6e-96	0.44465	0.471	0.23	7.29e-92	5
D1Ertd622e	5.54e-96	0.51693	0.746	0.532	8.78e-92	5
Samhd1	1.26e-95	0.486199	0.96	0.881	1.99e-91	5
Pgk12	1.52e-95	0.498454	0.993	0.957	2.41e-91	5
Diaph1	5.08e-95	0.426345	0.962	0.829	8.06e-91	5
Fam32a	5.17e-95	0.453503	0.957	0.884	8.2e-91	5
Prr5l	1.72e-94	0.36973	0.261	0.08	2.73e-90	5
A530064D06Rik	2.01e-94	0.337406	0.26	0.078	3.19e-90	5
Snap23	6.42e-94	0.458387	0.847	0.649	1.02e-89	5
Zfp292	3.26e-93	0.548198	0.73	0.51	5.17e-89	5
Gclm	4.72e-92	0.620231	0.87	0.631	7.49e-88	5
Hif1a	3.47e-91	0.512477	0.883	0.706	5.5e-87	5
Cited2	5.86e-91	0.519101	0.875	0.655	9.3e-87	5
Hipk1	6.74e-91	0.530033	0.659	0.474	1.07e-86	5
Dok3	1.62e-90	0.493345	0.561	0.33	2.56e-86	5
Lyn	8.43e-90	0.418918	0.939	0.772	1.34e-85	5
Nfil3	6.18e-89	0.555967	0.654	0.425	9.8e-85	5
Ptbp3	1.22e-88	0.428202	0.978	0.881	1.93e-84	5
Ube2d3	2.77e-88	0.347763	0.995	0.986	4.39e-84	5
Celf2	3.51e-87	0.437342	0.932	0.77	5.56e-83	5
Jaml	2.53e-86	0.574498	0.531	0.283	4.01e-82	5
Plp21	3.36e-86	0.528319	0.662	0.44	5.32e-82	5
Txnip	2.29e-85	0.591547	0.988	0.959	3.63e-81	5
Slc2a1	4.79e-85	0.49118	0.483	0.25	7.59e-81	5
Gcnt1	5.38e-85	0.524677	0.772	0.573	8.53e-81	5
Sri	3.56e-84	0.437819	0.985	0.944	5.64e-80	5
Fam129a	3.89e-84	0.435558	0.45	0.22	6.17e-80	5
Abtb1	4.28e-84	0.516339	0.556	0.338	6.78e-80	5
Cdkn1b	2.27e-83	0.487042	0.584	0.356	3.6e-79	5
Gsn2	2.27e-83	0.472542	0.967	0.885	3.6e-79	5
Rcsd1	5.89e-83	0.448126	0.434	0.216	9.33e-79	5
Actn1	5.93e-82	0.445329	0.79	0.554	9.39e-78	5
Jdp2	4.72e-81	0.340378	0.307	0.116	7.49e-77	5
Sbno2	1.19e-80	0.384671	0.882	0.666	1.88e-76	5
Arhgap45	1.48e-80	0.387344	0.875	0.659	2.35e-76	5
Hck	2.41e-80	0.4818	0.718	0.519	3.82e-76	5
Tirap	3.53e-80	0.328699	0.371	0.158	5.59e-76	5
Cmip	5.32e-80	0.379574	0.864	0.654	8.44e-76	5
Kdm7a	1.9e-79	0.437157	0.839	0.599	3.02e-75	5
Prr13	1.42e-78	0.562651	0.986	0.965	2.25e-74	5
Rnf11	5.41e-78	0.485955	0.557	0.346	8.58e-74	5
Gpi1	2.98e-77	0.407968	0.99	0.979	4.73e-73	5
Il16	4.79e-77	0.326954	0.352	0.148	7.6e-73	5
Slc38a21	9.72e-77	0.445275	0.472	0.256	1.54e-72	5
Ero1l	1.46e-76	0.622866	0.533	0.331	2.31e-72	5
E230032D23Rik	1.69e-76	0.583058	0.361	0.163	2.68e-72	5
Sem1	2.02e-76	0.309125	1	0.999	3.21e-72	5
Nfkbiz	3.63e-76	0.376	0.378	0.165	5.76e-72	5
Gng12	1.46e-75	0.395489	0.96	0.883	2.31e-71	5
Dock5	5.86e-75	0.28468	0.275	0.098	9.29e-71	5
Mettl9	1.47e-74	0.596717	0.665	0.501	2.33e-70	5
Trim12c	3.63e-74	0.495548	0.585	0.386	5.76e-70	5
Klhl2	4.86e-74	0.360351	0.358	0.158	7.71e-70	5
Srsf5	7.35e-74	0.390048	0.993	0.956	1.17e-69	5
Clec5a	1.98e-73	0.383851	0.286	0.109	3.15e-69	5
Rhoa	9.14e-73	0.273492	1	0.998	1.45e-68	5
Ccnl2	2.8e-71	0.421712	0.729	0.553	4.44e-67	5
Cd82	4.88e-71	0.397856	0.466	0.256	7.73e-67	5
Nsd3	6.9e-71	0.381444	0.866	0.675	1.09e-66	5
Retreg1	8.23e-71	0.475822	0.604	0.417	1.31e-66	5
Pfn12	9.91e-71	0.280489	1	1	1.57e-66	5
Kras1	3.57e-70	0.379778	0.768	0.558	5.66e-66	5
Ubald21	1.52e-69	0.374253	0.903	0.725	2.41e-65	5
Osbpl9	7.52e-69	0.388995	0.903	0.739	1.19e-64	5
Bnip3l1	2.29e-68	0.350517	0.977	0.897	3.63e-64	5
Zfp36l11	2.73e-68	0.505144	0.948	0.874	4.33e-64	5
Neurl3	2.81e-68	0.439679	0.698	0.477	4.45e-64	5
Snx20	5.66e-68	0.396775	0.911	0.776	8.97e-64	5
Mgst11	7.44e-68	0.556227	0.984	0.913	1.18e-63	5
Plk3	1.61e-67	0.275635	0.264	0.097	2.56e-63	5
Serp1	4.26e-67	0.362972	0.97	0.882	6.75e-63	5
Cap11	4.51e-67	0.309345	0.99	0.961	7.15e-63	5
Preb	8.23e-67	0.458653	0.564	0.379	1.31e-62	5
Fau	1.04e-66	0.317065	1	1	1.65e-62	5
Emb	4.23e-66	0.398944	0.96	0.924	6.71e-62	5
H2afj1	5.77e-66	0.402507	0.99	0.965	9.15e-62	5
Cks21	7.18e-66	0.614936	0.349	0.162	1.14e-61	5
Gadd45a2	8.07e-66	0.36169	0.627	0.382	1.28e-61	5
Msn	1.84e-65	0.311139	0.993	0.96	2.92e-61	5
Ptpn6	2.65e-65	0.395527	0.961	0.865	4.2e-61	5
Son	3.37e-65	0.29841	0.995	0.973	5.34e-61	5
Svil	5.77e-65	0.496371	0.526	0.344	9.15e-61	5
Tbc1d15	9.41e-64	0.417194	0.714	0.535	1.49e-59	5
Gadd45b2	1.25e-63	0.455763	0.762	0.544	1.98e-59	5
Apobr	1.47e-63	0.370217	0.795	0.581	2.33e-59	5
Supt4a	1.98e-63	0.35042	0.977	0.92	3.13e-59	5
Jund	9.58e-63	0.314267	0.996	0.981	1.52e-58	5
Hnrnpf1	1.24e-62	0.340713	0.993	0.975	1.97e-58	5
Kmt2e	1.7e-62	0.353677	0.923	0.765	2.7e-58	5
Ier31	1.76e-62	0.417251	0.914	0.753	2.8e-58	5
Ep300	1.98e-62	0.350062	0.831	0.624	3.14e-58	5
Cdc42se1	2.18e-62	0.347393	0.882	0.7	3.46e-58	5
Tpi12	2.29e-62	0.39998	0.99	0.974	3.63e-58	5
Ogt	1.5e-61	0.388669	0.801	0.617	2.38e-57	5
Klf13	1.57e-61	0.344241	0.975	0.896	2.49e-57	5
Rb1cc1	1.8e-61	0.401746	0.765	0.583	2.86e-57	5
Mir142hg	2.05e-61	0.299599	0.316	0.139	3.25e-57	5
Klf7	2.51e-61	0.438139	0.592	0.411	3.98e-57	5
Tnfsf14	4.7e-61	0.294082	0.281	0.115	7.44e-57	5
Treml2	4.89e-61	0.383078	0.456	0.255	7.76e-57	5
Samd9l	5.49e-61	0.423012	0.713	0.517	8.7e-57	5
Rasa2	6.85e-61	0.375101	0.369	0.185	1.09e-56	5
Rnf1492	1.47e-60	0.314382	0.982	0.964	2.32e-56	5
Ppp1r12a	2.01e-60	0.345624	0.9	0.726	3.19e-56	5
Notch2	1.09e-59	0.428843	0.555	0.375	1.73e-55	5
Hcls1	1.27e-59	0.320607	0.857	0.663	2.01e-55	5
Npepps	6.58e-59	0.32539	0.879	0.696	1.04e-54	5
Stat3	1.17e-58	0.313795	0.861	0.679	1.86e-54	5
Actr3	6.88e-58	0.294468	1	0.987	1.09e-53	5
Ostf1	1.2e-57	0.285473	1	0.998	1.91e-53	5
Lilr4b1	1.98e-57	0.340949	0.971	0.928	3.14e-53	5
Tcp11l2	2.74e-57	0.390044	0.421	0.234	4.34e-53	5
Card19	1.92e-56	0.316135	0.989	0.956	3.04e-52	5
Csrnp1	7.43e-56	0.32236	0.296	0.133	1.18e-51	5
Limd21	2.05e-55	0.386941	0.862	0.643	3.25e-51	5
Actg12	8.65e-55	0.302919	1	0.999	1.37e-50	5
Mboat7	2.55e-53	0.398337	0.567	0.41	4.04e-49	5
Pgd	3.27e-52	0.340209	0.977	0.901	5.19e-48	5
Hcst	3.85e-52	0.322566	0.865	0.701	6.1e-48	5
Syf2	7.15e-52	0.315482	0.911	0.77	1.13e-47	5
Pnkp	9.51e-52	0.569529	0.484	0.333	1.51e-47	5
[truncated: 3,643 more rows]
