# Supplementary material for: Cancer co-opts differentiation of B-cell precursors into macrophage-like cells
Source: Nat Commun. 2022 Sep 14;13:5376. doi: 10.1038/s41467-022-33117-y (PMC9474882; doi:10.1038/s41467-022-33117-y)
Supplement: Supplementary file 5 — Supplementary Data 2 [file 41467_2022_33117_MOESM5_ESM.xlsx]

## Sheet: Sheet1
Genename	logFC	logCPM	LR	PValue	FDR
Ankrd23	7.20934	4.0449	15.5972	7.83714e-05	0.000307728
Slc9a8	6.0624	3.70925	18.4919	1.70626e-05	7.5236e-05
Sh2d5	5.11424	3.22034	15.5441	8.06007e-05	0.000315442
Prdm14	5.11394	3.85973	20.1111	7.30721e-06	3.42802e-05
Atp13a3	4.79817	4.44046	21.2981	3.93111e-06	1.93724e-05
Id3	4.38526	5.04473	931.729	1.2428e-204	1.60017e-201
Tubb2b	4.20279	5.42573	740.281	5.20873e-163	3.20745e-160
Chid1	3.77171	4.54474	19.1731	1.19384e-05	5.41241e-05
Gchfr	3.6431	4.08036	594.489	2.6458e-131	1.0409e-128
Ctu1	3.47615	3.58826	17.7904	2.46629e-05	0.000106271
Tnfrsf13c	3.4055	4.74635	102.791	3.72467e-24	7.7011e-23
Dhcr24	3.32635	6.43835	734.524	9.29966e-162	5.48796e-159
Gcat	3.24354	4.80721	479.7	2.48298e-106	6.76277e-104
Cd19	3.17119	7.39602	111.165	5.44571e-26	1.22815e-24
Tfrc	3.07891	5.04729	501.07	5.55992e-111	1.60704e-108
Fdps	3.04154	7.802	569.778	6.27473e-126	2.22172e-123
Vpreb3	2.94482	9.9351	190.142	2.95983e-43	1.39269e-41
Cyp51	2.79492	5.08893	503.578	1.58287e-111	4.67047e-109
Pdlim4	2.76538	5.35328	364.933	2.37433e-81	3.65517e-79
Smagp	2.75178	4.7445	413.659	5.8568e-92	1.20217e-89
St6gal1	2.74853	4.96828	450.985	4.40261e-100	1.07507e-97
Sqle	2.71779	6.75303	368.742	3.5159e-82	5.59502e-80
Idi1	2.65521	6.63234	438.143	2.74505e-97	6.47969e-95
Rapsn	2.58741	3.41316	198.332	4.82802e-45	2.50473e-43
St3gal5	2.54812	6.09758	423.209	4.8869e-94	1.04868e-91
Hmgb3	2.5419	5.80763	340.439	5.12046e-76	7.1099e-74
Fasn	2.50554	7.72043	462.108	1.67206e-102	4.38544e-100
Hist2h2be	2.48587	3.72968	332.587	2.62632e-74	3.44413e-72
Atp2a3	2.40887	4.89839	281.247	4.01742e-63	3.74333e-61
Serpinb1a	2.40168	6.01609	346.913	1.99248e-77	2.82195e-75
Sapcd2	2.39227	5.56349	314.406	2.39553e-70	2.85109e-68
Pdzk1ip1	2.36392	5.32026	269.329	1.58928e-60	1.38092e-58
Fdft1	2.34453	5.86721	287.355	1.87465e-64	1.83108e-62
Fam64a	2.3323	6.09345	366.135	1.29908e-81	2.02186e-79
Gas6	2.30752	8.95316	275.684	6.54792e-62	5.94475e-60
Ckb	2.28243	3.79322	264.415	1.87119e-59	1.54981e-57
Gm5593	2.28184	5.96952	333.454	1.7006e-74	2.25098e-72
Tk1	2.27313	5.9543	285.31	5.23049e-64	5.03941e-62
Hmgcs1	2.26398	7.55175	351.438	2.0603e-78	3.07158e-76
Racgap1	2.25038	3.00058	228.918	1.02624e-51	6.76027e-50
Pou2af1	2.19537	8.72742	67.8885	1.73008e-16	2.34479e-15
Msmo1	2.17979	5.54581	257.558	5.84534e-58	4.5993e-56
Plk1	2.16196	6.90284	268.563	2.33443e-60	2.00379e-58
Vwf	2.15402	4.88894	216.66	4.84001e-49	2.953e-47
Mnd1	2.13928	4.77891	201.889	8.08497e-46	4.27266e-44
Aunip	2.13235	3.3203	197.857	6.13192e-45	3.15805e-43
Bub1b	2.11614	4.22553	202.974	4.68693e-46	2.49552e-44
Mc3r	2.06745	5.85474	169.981	7.47057e-39	3.03168e-37
Ankle1	2.04481	3.24993	186.774	1.60888e-42	7.47099e-41
Cdca3	2.00905	6.28293	215.381	9.20459e-49	5.50061e-47
Pmp22	1.97692	8.61326	238.486	8.41056e-54	5.89697e-52
Ccbl2	1.97344	3.92928	212.051	4.90247e-48	2.88107e-46
Cdc20	1.95962	7.29631	212.204	4.54037e-48	2.67939e-46
Hist1h1b	1.95906	7.83609	104.553	1.53034e-24	3.22054e-23
Tpcn1	1.95565	6.07338	218.024	2.44054e-49	1.50284e-47
Ccna2	1.94823	7.05302	247.855	7.62247e-56	5.62277e-54
Aspm	1.94815	4.66024	196.477	1.22633e-44	6.18097e-43
Usp3	1.94486	3.99231	8.26845	0.00403399	0.0104468
Ifi27	1.93529	3.72522	230.423	4.82049e-52	3.22041e-50
Birc5	1.93511	4.80812	229.535	7.52964e-52	4.98328e-50
Cdc25c	1.93139	3.74175	195.492	2.01212e-44	9.96421e-43
2900026A02Rik	1.92527	4.64856	147.121	7.38531e-34	2.44388e-32
Grap	1.91883	4.52127	244.581	3.9435e-55	2.83512e-53
Tbc1d16	1.90566	3.24146	191.453	1.53138e-43	7.27815e-42
Tuba1a	1.88	8.1581	245.277	2.78117e-55	2.01998e-53
Lrrc20	1.87826	3.59969	178.744	9.11362e-41	3.98384e-39
Aacs	1.87401	5.32573	201.592	9.38687e-46	4.94224e-44
Smo	1.84915	3.81061	173.938	1.02101e-39	4.3166e-38
Ccnb1	1.84588	6.10426	222.707	2.32247e-50	1.48838e-48
Gale	1.83956	5.29943	71.7497	2.44303e-17	3.48445e-16
Cd28	1.83802	6.10367	185.99	2.3861e-42	1.10079e-40
Ccnb2	1.83532	7.69533	251.272	1.37138e-56	1.02766e-54
Shcbp1	1.83494	5.51684	216.492	5.26723e-49	3.18802e-47
Tmem132a	1.82607	3.50782	143.753	4.0239e-33	1.28647e-31
Arhgap22	1.81705	4.85173	169.156	1.1311e-38	4.56405e-37
Tacc3	1.81406	4.82454	211.512	6.42705e-48	3.73059e-46
Pafah2	1.81328	4.03346	213.284	2.63857e-48	1.5636e-46
Scd2	1.81024	8.06679	230.104	5.6594e-52	3.76311e-50
Hsd17b7	1.7982	4.70953	164.158	1.39683e-37	5.27553e-36
Tom1l1	1.79541	3.67597	200.423	1.68845e-45	8.8242e-44
Espl1	1.79502	5.06862	185.045	3.83612e-42	1.75261e-40
Dusp2	1.78654	8.17542	230.557	4.50744e-52	3.02554e-50
Abhd14b	1.78211	3.40218	126.263	2.6931e-29	7.27909e-28
Kif4	1.7749	3.01466	114.264	1.14072e-26	2.67483e-25
Abcb8	1.77294	5.16512	195.72	1.79426e-44	8.91652e-43
S100a4	1.76604	9.38973	185.844	2.56739e-42	1.18058e-40
Ccnf	1.75167	6.57084	158.758	2.11347e-36	7.57801e-35
Cenph	1.7337	4.34435	141.281	1.39654e-32	4.3092e-31
Spag5	1.72494	4.19782	164.564	1.13911e-37	4.33688e-36
Asf1b	1.72425	7.48933	222.997	2.00791e-50	1.29264e-48
Gm15421	1.71999	8.89842	148.411	3.85691e-34	1.29752e-32
Nek2	1.70832	3.31129	113.983	1.31402e-26	3.06598e-25
Gm11223	1.70384	8.34104	197.719	6.56977e-45	3.37129e-43
Rnpep	1.69806	5.12968	12.8988	0.000328797	0.00112292
Lrr1	1.68886	3.30796	150.615	1.27188e-34	4.36165e-33
Kif20a	1.66622	5.2471	167.59	2.48648e-38	9.83688e-37
Gclc	1.66244	4.94206	196.429	1.25621e-44	6.3091e-43
Dhcr7	1.65841	3.58316	130.969	2.51459e-30	6.98318e-29
Cks1b	1.65558	7.33465	160.357	9.45647e-37	3.43415e-35
Neurl2	1.65157	4.85853	172.192	2.45733e-39	1.01467e-37
Cdkn2c	1.64955	5.63685	112.494	2.78448e-26	6.37102e-25
Pbk	1.64472	4.39871	149.461	2.2743e-34	7.72443e-33
Aldh1l1	1.64272	5.04395	166.067	5.34869e-38	2.08687e-36
Kif22	1.63898	6.98254	163.343	2.10494e-37	7.88684e-36
Cdk18	1.63621	6.21341	122.723	1.60364e-28	4.16739e-27
Olfr1466	1.63127	7.21913	114.509	1.00808e-26	2.37956e-25
Kif11	1.62178	3.12885	108.138	2.50643e-25	5.50366e-24
2700094K13Rik	1.61603	7.06841	169.99	7.43743e-39	3.0269e-37
Fcrls	1.61528	3.43591	146.975	7.94587e-34	2.62325e-32
Cbr2	1.60459	7.6335	148.735	3.27701e-34	1.10769e-32
Rpl22l1	1.59964	9.11103	112.731	2.47175e-26	5.69225e-25
Cenpv	1.59584	3.88617	167.512	2.58599e-38	1.0202e-36
Cdca7	1.59504	6.39939	141.9	1.02282e-32	3.16986e-31
Nsdhl	1.58585	3.99632	147.16	7.24156e-34	2.40193e-32
Stmn1	1.57996	8.28881	192.095	1.10922e-43	5.2895e-42
Lbx2	1.57892	3.52497	133.411	7.35048e-31	2.11166e-29
Nuf2	1.57164	5.14985	165.778	6.18571e-38	2.40022e-36
Depdc1b	1.57137	4.89205	139.246	3.89155e-32	1.17518e-30
0610009L18Rik	1.57137	3.18984	160.606	8.34339e-37	3.05342e-35
BC094435	1.57056	5.48744	148.256	4.1698e-34	1.39945e-32
Cyfip2	1.56785	6.94903	124.809	5.60467e-29	1.4949e-27
Lrrc75a	1.56048	4.21408	154.209	2.08433e-35	7.27103e-34
Ska1	1.55656	4.37986	138.506	5.64953e-32	1.69459e-30
Scarb1	1.55282	5.91691	145.9	1.36543e-33	4.47654e-32
Kntc1	1.55062	3.20376	117.441	2.2983e-27	5.6219e-26
Fanci	1.55039	3.52731	130.011	4.07509e-30	1.12287e-28
H2afx	1.54622	8.58269	167.248	2.95283e-38	1.15847e-36
Bend4	1.54456	3.07341	119.087	1.00234e-27	2.50373e-26
Mzb1	1.54059	7.76618	32.685	1.08371e-08	7.56463e-08
Adam19	1.53635	3.5275	105.526	9.36634e-25	1.98884e-23
Cdc14b	1.5336	3.90894	135.804	2.20261e-31	6.43207e-30
Lbr	1.52977	8.48901	136.974	1.22149e-31	3.60416e-30
Sec24d	1.52866	3.00237	48.9752	2.59218e-12	2.57998e-11
D830050J10Rik	1.52644	4.17269	123.501	1.08357e-28	2.84196e-27
Raet1e	1.52033	3.15454	134.834	3.58956e-31	1.03965e-29
Galnt12	1.51241	5.08634	119.869	6.75935e-28	1.70647e-26
Mt2	1.51232	8.03174	144.04	3.48142e-33	1.11555e-31
Ada	1.50704	4.20459	142.411	7.9069e-33	2.48856e-31
Cat	1.50259	6.56554	140.662	1.90746e-32	5.83486e-31
Arhgef15	-1.50876	9.53377	118.202	1.56611e-27	3.87775e-26
Slamf7	-1.51321	4.23959	132.503	1.16106e-30	3.30202e-29
Gm10134	-1.51325	3.19376	116.869	3.06633e-27	7.43637e-26
Ero1l	-1.51348	6.41594	173.734	1.13138e-39	4.7548e-38
Gm1966	-1.51512	4.44011	106.322	6.26736e-25	1.34288e-23
Hif1a	-1.5153	6.79007	144.316	3.03017e-33	9.77592e-32
Tnfrsf1b	-1.52422	5.35281	170.53	5.66778e-39	2.31334e-37
Il4ra	-1.52644	3.90928	99.2589	2.21559e-23	4.39488e-22
Bcar3	-1.5274	5.82148	168.625	1.47769e-38	5.91202e-37
Ctsk	-1.53183	4.67303	6.70179	0.00963164	0.0223335
Prm1	-1.53446	3.46126	77.059	1.65922e-18	2.51602e-17
Siglecg	-1.54955	3.10917	55.7852	8.08366e-14	8.92353e-13
Gm4907	-1.55015	4.49147	136.275	1.73699e-31	5.11455e-30
Gbp7	-1.55152	3.87657	157.678	3.63827e-36	1.29796e-34
Ctsh	-1.5663	8.80092	182.596	1.31379e-41	5.85133e-40
H2-Q10	-1.57345	6.71666	173.963	1.00852e-39	4.27656e-38
H2-DMa	-1.57533	4.81832	162.668	2.95656e-37	1.09617e-35
Gpr132	-1.57593	5.04758	165.279	7.94871e-38	3.05917e-36
Mfge8	-1.58046	9.37567	177.306	1.87786e-40	8.10859e-39
Ifih1	-1.58384	4.91012	178.814	8.79613e-41	3.85695e-39
Gbp2b	-1.59247	4.1931	162.885	2.65048e-37	9.90468e-36
Stat1	-1.59258	6.33741	153.084	3.67149e-35	1.26828e-33
Lcn2	-1.59349	3.39843	108.993	1.62844e-25	3.59807e-24
Spns3	-1.5959	4.41752	29.07	6.98101e-08	4.42777e-07
Errfi1	-1.59629	4.25257	116.651	3.423e-27	8.27304e-26
H2-M2	-1.59757	7.81902	162.118	3.89903e-37	1.43807e-35
Xaf1	-1.59898	6.0306	192.898	7.41001e-44	3.56966e-42
Agrn	-1.59902	4.38636	159.579	1.39813e-36	5.05146e-35
Tmprss3	-1.60342	9.46767	136.27	1.74193e-31	5.11844e-30
Phf11a	-1.60856	6.41379	178.499	1.03074e-40	4.47802e-39
Gcm1	-1.6116	6.56513	30.483	3.36798e-08	2.22381e-07
Smox	-1.62048	3.48442	141.313	1.37454e-32	4.25056e-31
Fbxl5	-1.62126	4.37902	162.504	3.21041e-37	1.18718e-35
Tox2	-1.62541	4.36766	102.749	3.80378e-24	7.85319e-23
Grasp	-1.6281	3.11774	61.8272	3.74951e-15	4.62984e-14
Slc1a4	-1.63007	9.727	140.806	1.77374e-32	5.43755e-31
Il6st	-1.63096	4.2514	153.786	2.57964e-35	8.97677e-34
Bmf	-1.63519	5.35099	146.727	9.00482e-34	2.95906e-32
Nupr1l	-1.63892	6.32643	57.297	3.74718e-14	4.25933e-13
Dcaf12l2	-1.64438	3.7189	123.938	8.69178e-29	2.28389e-27
Oas3	-1.64451	4.32613	131.596	1.83358e-30	5.1322e-29
Ier3	-1.6524	6.77309	173.031	1.61109e-39	6.69144e-38
Ifit1	-1.66484	4.51326	127.543	1.41293e-29	3.84833e-28
Fgl1	-1.66797	8.8862	149.648	2.06982e-34	7.06383e-33
Mycbp2	-1.67253	4.77673	183.668	7.66734e-42	3.46941e-40
Tnfrsf21	-1.67267	3.69273	155.497	1.09047e-35	3.84187e-34
Pdia4	-1.67801	5.17354	102.163	5.11269e-24	1.0464e-22
Mthfsd	-1.68054	4.49265	107.513	3.4363e-25	7.47594e-24
Ahr	-1.69095	4.29441	161.039	6.70745e-37	2.46108e-35
Cd22	-1.69328	3.18742	161.917	4.31301e-37	1.58663e-35
Oas1d	-1.69473	5.08828	154.691	1.63584e-35	5.72061e-34
Mxi1	-1.70176	5.75454	185.589	2.91936e-42	1.33809e-40
Pdlim1	-1.71129	5.62172	188.602	6.42023e-43	3.01092e-41
Sema4a	-1.71294	6.51075	209.745	1.5617e-47	8.88285e-46
Gvin1	-1.72061	7.15281	204.467	2.21347e-46	1.19199e-44
Socs3	-1.72695	7.57799	192.24	1.03133e-43	4.93472e-42
Pfkfb3	-1.7334	5.87073	183.373	8.89358e-42	3.99872e-40
Oas1g	-1.73369	3.93965	164.672	1.07888e-37	4.11863e-36
Cbfa2t3	-1.7354	5.32115	154.849	1.51054e-35	5.29548e-34
Tmem37	-1.73597	7.56394	167.281	2.90497e-38	1.14286e-36
Rs1	-1.75278	5.8456	85.5633	2.24406e-20	3.78365e-19
Tes	-1.76041	5.08875	215.609	8.20683e-49	4.93566e-47
Dleu2	-1.77802	4.32012	135.402	2.69667e-31	7.85862e-30
Ppbp	-1.77892	6.66078	182.734	1.2262e-41	5.47846e-40
Txnip	-1.77929	4.58982	183.515	8.27731e-42	3.73349e-40
Glipr2	-1.77959	4.65525	207.088	5.93273e-47	3.29511e-45
Akna	-1.78244	8.56687	131.865	1.60165e-30	4.50082e-29
Hdac7	-1.79201	8.88666	160.591	8.40294e-37	3.06729e-35
Mgat4a	-1.79511	5.76436	178.733	9.16509e-41	3.994e-39
Sva	-1.79749	3.19866	115.825	5.19108e-27	1.24402e-25
Pnma2	-1.8006	3.01105	33.0615	8.92874e-09	6.2696e-08
Isg15	-1.80779	8.71073	240.715	2.74648e-54	1.94492e-52
Helz2	-1.81045	6.30393	193.192	6.39203e-44	3.10035e-42
Dck	-1.81324	7.17814	164.551	1.14639e-37	4.35291e-36
Ermn	-1.82648	5.2874	97.715	4.83139e-23	9.38641e-22
Cabp5	-1.83069	4.6916	84.3068	4.23649e-20	7.01771e-19
Nedd9	-1.83393	4.44123	114.257	1.14459e-26	2.67948e-25
Osbpl5	-1.8352	4.84762	235.315	4.1341e-53	2.87016e-51
Vegfa	-1.83873	4.31627	231.421	2.92038e-52	1.98853e-50
4833415N18Rik	-1.84484	6.26548	86.5246	1.38011e-20	2.34934e-19
Csrnp1	-1.84847	6.23358	197.457	7.49709e-45	3.79219e-43
Thbs1	-1.84875	8.60567	223.346	1.68526e-50	1.09487e-48
Ecm1	-1.85599	8.04767	205.707	1.18691e-46	6.49041e-45
Npcd	-1.87824	8.11005	124.253	7.41754e-29	1.95997e-27
Zbtb18	-1.8811	5.58639	194.256	3.7452e-44	1.82908e-42
Ifit3	-1.89852	5.26024	211.08	7.98324e-48	4.61497e-46
Itgb7	-1.93433	6.12436	197.541	7.18532e-45	3.66064e-43
Pacs1	-1.9525	3.07448	66.9941	2.72318e-16	3.64541e-15
BC147527	-1.95525	5.11333	197.457	7.49512e-45	3.79219e-43
Tmbim4	-1.95603	4.22525	140.291	2.29932e-32	7.00329e-31
Nfil3	-1.96383	6.68633	216.653	4.85808e-49	2.953e-47
Pla2g7	-1.96418	7.38619	209.84	1.48828e-47	8.49942e-46
Zfp133-ps	-1.98014	8.64655	168.134	1.89116e-38	7.52375e-37
Yipf2	-1.983	6.74373	210.505	1.06564e-47	6.11036e-46
Phf11d	-1.99611	5.03662	258.104	4.44443e-58	3.53632e-56
Ralgps2	-1.99794	5.10186	125.293	4.3916e-29	1.17577e-27
Abca17	-2.00878	5.463	159.082	1.79536e-36	6.45373e-35
Ifit2	-2.00891	5.26532	253.398	4.71671e-57	3.59154e-55
Apoe	-2.01472	9.72893	241.917	1.50205e-54	1.06902e-52
Lzts3	-2.01928	6.00954	120.966	3.88752e-28	9.90269e-27
Trib3	-2.02167	5.20668	184.333	5.48855e-42	2.49149e-40
Elavl4	-2.02783	8.30435	162.684	2.93249e-37	1.0901e-35
Rara	-2.04316	4.69025	179.177	7.3292e-41	3.22371e-39
Akap7	-2.04797	4.65529	248.868	4.58432e-56	3.39936e-54
Tspan5	-2.0527	4.17746	282.1	2.61802e-63	2.45556e-61
Ccl25	-2.05315	4.71613	168.989	1.23012e-38	4.94949e-37
C1ra	-2.05443	4.60129	261.32	8.84879e-59	7.24424e-57
Mgl2	-2.05462	8.85251	304.271	3.86548e-68	4.24394e-66
Olfr187	-2.06129	4.50053	148.007	4.72809e-34	1.57934e-32
LOC102642410	-2.06544	4.98027	243.925	5.48271e-55	3.9218e-53
Armcx3	-2.0669	9.09891	220.491	7.06712e-50	4.42883e-48
Pcbp3	-2.0701	3.42423	175.468	4.73068e-40	2.03032e-38
Hace1	-2.07752	3.2378	72.9419	1.33525e-17	1.94559e-16
Pdgfa	-2.08612	3.96672	271.241	6.08832e-61	5.3893e-59
Casz1	-2.09581	3.813	258.336	3.95586e-58	3.18334e-56
Tgtp2	-2.0986	6.13814	316.365	8.9666e-71	1.07622e-68
Prr5l	-2.10327	4.88569	206.167	9.42017e-47	5.21164e-45
Gng11	-2.12681	6.38073	193.12	6.62773e-44	3.20371e-42
Gbp3	-2.13007	5.57222	318.349	3.3154e-71	4.04793e-69
Gm9706	-2.14079	5.96117	261.076	9.99771e-59	8.13779e-57
Serpina3g	-2.15045	3.1482	228.281	1.41336e-51	9.26731e-50
Ass1	-2.15098	5.04454	232.818	1.44793e-52	9.95489e-51
Prrt1	-2.15422	3.0396	166.598	4.09462e-38	1.60199e-36
Oasl1	-2.16605	8.46023	218.164	2.27445e-49	1.40668e-47
C2	-2.17335	3.46855	244.864	3.42142e-55	2.47233e-53
Mettl17	-2.17466	3.59378	183.141	9.99317e-42	4.4789e-40
Fpr2	-2.18687	5.41898	225.73	5.08946e-51	3.32175e-49
9430020K01Rik	-2.20879	3.68031	286.993	2.24756e-64	2.18029e-62
Sp6	-2.21812	3.82353	132.048	1.4602e-30	4.11967e-29
Abtb2	-2.22671	3.63762	217.227	3.6405e-49	2.23205e-47
Hnrnpr	-2.22896	3.72643	204.692	1.97697e-46	1.07279e-44
Phf11c	-2.22898	4.33337	304.555	3.35303e-68	3.71007e-66
Trp53i11	-2.24844	7.18336	168.834	1.32996e-38	5.33604e-37
Tlr2	-2.25156	6.01786	370.268	1.63612e-82	2.63322e-80
Usp18	-2.25369	6.57989	266.967	5.19922e-60	4.40938e-58
Ak4	-2.25404	3.46966	271.957	4.24914e-61	3.78494e-59
Mlxipl	-2.26069	5.20041	171.956	2.76615e-39	1.13887e-37
Mx2	-2.26692	3.58587	122.613	1.6944e-28	4.38717e-27
Cd300lf	-2.27516	6.24165	298.872	5.80029e-67	6.13056e-65
Plaur	-2.27564	6.9803	279.525	9.53188e-63	8.82353e-61
Pilrb1	-2.29145	5.18842	266.309	7.23335e-60	6.09797e-58
Klk1b21	-2.29155	6.07865	270.937	7.09206e-61	6.23881e-59
Cox6a2	-2.29514	3.79305	335.985	4.77935e-75	6.44666e-73
Arrdc4	-2.31197	4.60396	303.159	6.75271e-68	7.35681e-66
Apol9a	-2.32186	3.5488	258.246	4.13959e-58	3.31237e-56
Cxcl16	-2.32916	3.89987	305.299	2.3082e-68	2.5741e-66
Arg2	-2.33732	4.4521	223.244	1.77306e-50	1.14666e-48
Ankrd66	-2.34075	4.82702	120.618	4.63203e-28	1.1778e-26
Bhlhe40	-2.36462	4.31567	261.947	6.45733e-59	5.31716e-57
Btg1	-2.36839	9.02287	284.108	9.55977e-64	9.02634e-62
Klk1b3	-2.38256	4.21925	319.762	1.63202e-71	2.00994e-69
Osm	-2.38339	7.97181	284.492	7.8832e-64	7.49327e-62
Pdgfc	-2.38779	5.74821	302.697	8.51523e-68	9.2062e-66
Klk1b8	-2.38865	6.93918	296.089	2.34375e-66	2.40541e-64
Klf4	-2.39907	6.71893	390.45	6.60708e-87	1.19969e-84
Scarf2	-2.41081	3.22659	268.581	2.31321e-60	1.99768e-58
Egln3	-2.41822	3.45445	335.353	6.56135e-75	8.76683e-73
D2Bwg0886e	-2.41843	6.15709	209.441	1.81883e-47	1.0304e-45
Taf2	-2.42835	4.16934	135.11	3.12421e-31	9.06725e-30
Bst1	-2.43124	8.04635	430.125	1.52615e-95	3.48626e-93
Gbp11	-2.44069	4.91182	48.7488	2.90935e-12	2.88349e-11
Il18bp	-2.44946	4.68401	290.844	3.25517e-65	3.20159e-63
Ddit3	-2.45645	4.27463	389.35	1.14651e-86	2.05545e-84
Isg20	-2.46143	5.49424	44.6449	2.36207e-11	2.15e-10
Nlrp1a	-2.46437	8.49127	416.026	1.7881e-92	3.72424e-90
Lsr	-2.46999	4.74302	195.756	1.7624e-44	8.78905e-43
Gadd45g	-2.48143	6.88683	430.054	1.58194e-95	3.55635e-93
Dio2	-2.5234	3.59678	371.262	9.93935e-83	1.61806e-80
Trf	-2.54454	7.92747	329.026	1.56621e-73	1.94581e-71
Scarf1	-2.55177	3.05415	312.438	6.42863e-70	7.40233e-68
Traf1	-2.58349	4.05601	404.815	4.92896e-90	9.30785e-88
Npr3	-2.59263	5.99913	257.746	5.31872e-58	4.20833e-56
Hilpda	-2.60529	7.24468	499.701	1.1042e-110	3.12776e-108
Gbp5	-2.61251	3.64254	267.211	4.60043e-60	3.92505e-58
Olfr1410	-2.61565	3.49471	203.073	4.46023e-46	2.39281e-44
Spint1	-2.62037	4.04467	165.981	5.58583e-38	2.17341e-36
Ddit4	-2.6262	6.10182	294.559	5.04839e-66	5.14391e-64
Nuak1	-2.62711	4.44028	346.259	2.76572e-77	3.87831e-75
AW112010	-2.6348	5.80604	460.334	4.06562e-102	1.02824e-99
Nabp1	-2.64677	4.09336	405.572	3.37288e-90	6.45541e-88
Rdh1	-2.67199	6.00663	232.345	1.83605e-52	1.25623e-50
2610319H10Rik	-2.67227	3.96856	284.689	7.14083e-64	6.83349e-62
H2-Oa	-2.69335	3.35047	255.579	1.5781e-57	1.22135e-55
Gm4951	-2.7086	4.29022	367.968	5.18388e-82	8.1577e-80
Ppp2r2a	-2.71407	4.17005	149.587	2.13419e-34	7.26601e-33
Pde4b	-2.71494	3.2665	312.805	5.34806e-70	6.25988e-68
Btg1-ps2	-2.73438	4.12745	413.043	7.9766e-92	1.61389e-89
Ghrhr	-2.74066	6.49286	253.749	3.95501e-57	3.02782e-55
Spata13	-2.74295	3.31475	155.63	1.01996e-35	3.60243e-34
Spint2	-2.76948	3.00012	230.676	4.24632e-52	2.86384e-50
Irf7	-2.77353	6.65929	350.037	4.16022e-78	6.13762e-76
Sgk1	-2.77523	7.01155	403.687	8.6754e-90	1.61671e-87
Pkdcc	-2.79247	6.59635	37.3722	9.76028e-10	7.63729e-09
Exoc3l	-2.79756	3.46082	222.614	2.43363e-50	1.55259e-48
Tyro3	-2.79776	4.45388	419.688	2.85265e-93	6.03016e-91
B930078G14Rik	-2.8107	6.73988	292.155	1.68636e-65	1.69389e-63
8430426J06Rik	-2.87117	3.34048	205.817	1.12315e-46	6.16558e-45
Fam43a	-2.87242	3.78236	471.447	1.55204e-104	4.14747e-102
Adamts20	-2.87292	3.95547	265.719	9.7242e-60	8.1014e-58
4933439G19Rik	-2.87741	3.27713	195.191	2.34046e-44	1.15498e-42
Ttll4	-2.91757	3.38058	164.228	1.34885e-37	5.10797e-36
Mx1	-2.91776	4.39672	297.218	1.32997e-66	1.38503e-64
Mcemp1	-2.92094	3.91628	221.93	3.43087e-50	2.16926e-48
Ptger4	-2.94236	6.20118	387.53	2.85537e-86	4.99267e-84
Ramp3	-2.97778	6.49271	380.301	1.07024e-84	1.78327e-82
Lpcat2	-2.98403	3.00931	348.712	8.08256e-78	1.18014e-75
Cyp4x1	-3.02641	3.9404	279.077	1.19354e-62	1.09767e-60
Rps24	-3.04071	8.5093	602.723	4.28027e-133	1.78298e-130
Cd74	-3.07659	7.63988	396.083	3.92261e-88	7.21505e-86
C3	-3.15007	6.80853	586.402	1.5188e-129	5.66071e-127
Ccl5	-3.21882	5.45149	208.856	2.44017e-47	1.37143e-45
Ccnd2	-3.23169	5.6104	589.062	4.00879e-130	1.5345e-127
Pyhin1	-3.28409	5.7928	674.454	1.07397e-148	5.43238e-146
H2-Ab1	-3.42021	8.27302	679.533	8.44296e-150	4.4288e-147
Tmcc3	-3.43841	4.99935	554.083	1.62851e-122	5.49158e-120
Tnfrsf18	-3.44789	3.38855	308.428	4.80563e-69	5.44497e-67
Gpc1	-3.44814	4.04922	547.723	3.93791e-121	1.29704e-118
Cd274	-3.47356	7.26628	766.35	1.11768e-168	7.91486e-166
Il4i1	-3.49122	4.71277	353.745	6.48138e-79	9.76551e-77
Il1r2	-3.51253	5.52081	599.721	1.92522e-132	7.79053e-130
H2-Q5	-3.52273	7.61291	708.094	5.19444e-156	2.82957e-153
Iigp1	-3.55902	4.87955	614.714	1.05534e-135	4.52935e-133
Gbp4	-3.69302	4.58416	666.074	7.13374e-147	3.48397e-144
Axl	-3.78259	7.73992	804.778	4.93526e-177	4.65987e-174
Socs1	-3.99321	5.19814	930.578	2.2109e-204	2.60942e-201
Mgll	-4.09725	3.7312	781.968	4.49396e-172	3.536e-169
Fn1	-4.21173	8.69138	755.773	2.22891e-166	1.43491e-163
Apol9b	-4.26157	3.18415	572.01	2.05155e-126	7.45027e-124
Tnfsf8	-4.3579	3.17322	782.491	3.45821e-172	2.88109e-169
Gm4610	-4.45714	3.44596	764.62	2.65847e-168	1.79295e-165
AA467197	-4.48454	5.58303	1024.06	1.05901e-224	1.49988e-221
Asgr2	-4.67452	4.03161	794.072	1.04946e-174	9.28969e-172
Cish	-4.75658	5.02874	1099.37	4.52034e-241	9.14593e-238
Rgcc	-4.93443	4.43162	257.297	6.66404e-58	5.21452e-56
Pmepa1	-5.1167	3.43869	778.061	3.17783e-171	2.36882e-168
Ly6c1	-5.2354	7.25991	1187.04	4.00499e-260	1.41807e-256
Socs2	-5.3745	5.02764	896.843	4.76561e-197	5.19195e-194
Ly6a	-5.71442	9.11651	1191.13	5.1656e-261	2.43868e-257
Ccr7	-5.88672	5.97747	1141.37	3.37223e-250	9.55219e-247
Sphk1	-6.04839	4.73758	1133.09	2.11971e-248	5.00357e-245
9030619P08Rik	-6.11285	6.6707	1512.6	0	0
Mmp13	-7.1368	8.03642	1748.24	0	0
Ly6f	-7.84573	3.2164	1042.89	8.53167e-229	1.3426e-225
