# Supplementary material for: Cancer co-opts differentiation of B-cell precursors into macrophage-like cells
Source: Nat Commun. 2022 Sep 14;13:5376. doi: 10.1038/s41467-022-33117-y (PMC9474882; doi:10.1038/s41467-022-33117-y)
Supplement: Supplementary file 8 — Source Data [file 41467_2022_33117_MOESM8_ESM.xlsx]

## Sheet: Fig 1A
Fig 1A	mRNA microarray heatmap showing macrophage specific gene expression in tBregs as compared with naïve or BAFF-treated B cells from spleen
		BAFF treated B cell-1	BAFF treated B cell-2	BAFF treated B cell-3	naïve B cell-1	naïve B cell-2	naïve B cell-3	tBreg-1	tBreg-2	tBreg-3
	CD68	0.974118	1.01598	1.07441	0.650241	1.15659	1.01014	1.574	1.60221	1.62408
	CSF1R	0.120705	0.139657	0.148528	-0.0007136	0.452804	0.260465	0.550827	0.617015	0.478324
	CEBPB	1.46582	1.5198	1.462	1.74064	1.87342	1.87686	1.86318	1.90579	1.921
	CEBPG	0.687868	0.647403	0.64582	0.862785	0.79764	0.927819	0.986903	0.953908	1.04203
	CCL2	-0.74317	-0.75933	-0.829728	-0.764914	-0.665684	-0.630698	0.572117	0.661872	0.800163
	CSF1	0.134583	0.22957	0.142498	0.449366	0.548125	0.438903	0.660071	0.645349	0.685439

## Sheet: Fig 1B
Fig 1B	F4/80+CD11b+ frequency of CD19+ TIB in BALB/CJ and µMT mice with 4T1.2 breast cancer
		BALB/CJ	µMT
		2.17	0
		0.25	0
		2.5	0
		0.82	0
		2.84	0
			0
	CD19+IgM+ frequency of F4/80+ TAM in BALB/CJ and µMT mice with 4T1.2 breast cancer
		BALB/CJ	µMT
		0.77	0
		0.79	0
		1.52	0
		2.7	0
		1.83	0
			0

## Sheet: Fig 1C
Fig 1C	F4/80+CD11b+ frequency of CD19+ TIB in B cell sufficient (Mogp) and defficient (Mogp-JHT) spantenous ovarian cancer model
		Mogp	Mogp-JHT
		1.59	0
		0.65	0
		0.92	0
		0.18	0
	CD19+IgM+ frequency of F4/80+ TAM in B cell sufficient (Mogp) and defficient (Mogp-JHT) spantenous ovarian cancer model
		Mogp	Mogp-JHT
		0.18	0.000935
		0.082	0
		0.23	0.037
		0.19	0.026

## Sheet: Fig 1F
Fig 1F	Frequency of macrophage, B1 B cell, B2 B cell and duplicates of peritoneal EYFP+ cells in naïve and ovarain cancer ID8 tumor bearing MB1-EYFP mice
		Naive					ID8
	MF(Macrophage)	6.82	7.63	8.79	7.03		38.4	47.3	32.1
	B1 cell	67.1	69.4	69.4	74.4		26	26.2	28.5
	B2 cell	21	17.4	15.9	13.7		27.9	19.2	29.9
	Duplicate	0.16	0.22	0.2	0.14		0.23	0.39	0.28

## Sheet: Fig 2A
Fig 2A	Frequency of F4/80hiCD11bhi, F4/80intCD11bint and F4/80-CD11b low that BM B cell cultured in 4T1.2 CM for 2, 4, 6 and 8 days
		Day 2			Day 4			Day 6			Day 8
	F4/80 hi CD11b hi	0.23	0.15	0.099	1.47	1.23	0.88	14.6	14.1	21.3	68.1	79.7	80.4
	F4/80 int CD11b int	0.56	0.46	0.47	3.19	3.24	2.36	34	25.3	27.2	1.94	1.11	1.29
	F4/80- CD11b int	1.19	1.07	1.19	4.08	3.07	4.1	14	17.8	9.19	0.74	0.91	0.69

## Sheet: Fig 2F
Fig 2F	Frequency of F4/80hiCD11bhi B-MF that B cell from BM, spleen, LN and PeC cultured in 4T1.2 CM for 7 days
	BM	Spleen	LN	PeC
	22	0.93	0.06	0.05
	25.6	0.76	0.08	0.12
	28.7	1.12	0.05	0.06

## Sheet: Fig 2H
Fig 2H	Frequency of CD45.1+, CD45.2+ and CD45.1+CD45.2+ macrophage that BM CD45.2+ (EYFP+) B cells mixed with CD45.1+ monocytes (1% and 5%) in 4T1.2 CM for 7 days
		B cell + 1% monocyte			B cell + 5% monocyte
	CD45.1+	27.3	22.1	26.9	69.8	71.6	71.2
	CD45.2+	70.7	76.1	70.1	24.6	23.8	21.3
	CD45.1+ CD45.2+	0.56	0.44	1.19	2.36	1.91	3.77

## Sheet: Fig 2J
Fig 2J	Frequency of EYFP+CD45.1+ and EYFP+CD45.1- of peritoneal F4/80hiCD11bhi macrophage after adoptive transfer EYFP+ BM B cell to CD45.1 mice with ID8 ovarain cancer
	EYFP+CD45.1+	EYFP+CD45.1-
	0.019	0.64
	0.012	0.39
	0.018	0.92
	Frequency of EYFP+CD45.1+ and EYFP+CD45.1- of peritoneal CD19+ B cell after adoptive transfer EYFP+ BM B cell to CD45.1 mice with ID8 ovarain cancer
	EYFP+CD45.1+	EYFP+CD45.1-
	0.11	5.28
	0.07	2.96
	0.11	5.15

## Sheet: Fig 4A
Fig 4A	BrdU+ cell frequency of B-MF and Mo-MF after pulsed with BrdU for 24h.
	B-MF	Mo-MF
	37.6	1.69
	37	1.89

## Sheet: Fig 4C
Fig 4C	RFP+ cell frequency of B-MF and Mo-MF after co-cultured with apoptotic ID8-RFP cells for 2h
	B-MF	Mo-MF
	76.1	39.3
	67.6	65.5
	55.5	42.6
	67.7	63.2
	66.7	60.7
	64.7	36.4
	69.1	56.5
	49.1	52.2
	RFP MFI per cell of B-MF and Mo-MF after co-cultured with apoptotic ID8-RFP cells for 2h
	B-MF	Mo-MF
	6.74	9.144
	8.218	7.049
	6.128	5.614
	9.19	23.833
	15.084	16.955
	10.033	9.939
	11.439	9.845
	9.624	6.73
	5.884	5.269
	7.191	5.896
	8.541	5.198
	13.153	9.322
	12.991	6.259
	11.214	5.309
	6.507	8.179
	9.033	8.734
	8.898	8.478
	10.884	4.088
	8.068	3.869
	11.445	4.796
	10.098	10.068
	14.135	18.357
	21.3	6.408
	16.027	5.255
	5.777	10.726
	10.262	6.898
	10.338	4.418
	9.394	5.045
	11.126	6.262
	17.53	5.131
	4.257	5.164
	6.738	3.651
	10.43	5.991
	11.821	10.771
	6.888	3.904
	10.887	5.514
	8.313	14.16
	11.656	7.146
	8.82	7.859
	10.016	6.225
	7.083	5.498
	12.833	4.676
	27.005	6.064
	12.516	4.374
	8.911	6.453
	9.754	15.296
	10.812	11.225
	6.826	5.049
	6.643	5.451
	6.393	5.053
	5.705	11.038
	6.864	6.678
	10.239	9.713
	8.821	12.381
	7.135	20.653
	7.239	12.184
	4.968	4.597
	17.247	9.654
	7.056	5.215
	8.418	8.663
	9.79	7.792
	11.584	6.072
	16.389	11.393
	10.279	5.878
	4.739	7.167
	20.532	5.517
	10.593	22.267
	19.886	7.48
	28.169	9.011
	7.778	9.492
	7.562	6.122
	12.55	7.984
	6.464	3.824
	4.693	11.523
	7.448	12.195
	11.376	8.423
	6.591	7.491
	5.579	7.177
	11.904	8.713
	6.73	7.824
	7.551	5.205
	10.327	5.139
	24.627	7.189
	6.159	8.409
	9.592	10.394
	9.971	7.238
	4.073	5.918
	8.344	5.321
	8.538	8.58
	11.312	3.899
	5.809	7.03
	9.37	7.342
	10.233	5.219
	10.666	3.057
	12.794	7.622
	7.567	6.525
	16.666	3.963
	18.909	7.044
	14.087	6.947
	9.278	6.097
	16.897	3.953
	14.584	7.237
	8.822	8.84
	12.267	6.973
	8.369	7.27
	6.253	11.235
	7.21	5.811
	6.782	7.774
	8.565	5.487
	7.289	9.423
	7.289	4.683
	5.288	6.597
	10.049	6.445
	8.589	6.097
	9.514	5.294
	14.244	5.055
	7.131	3.875
	8.963	6.708
	7.765	4.667
	6.884	4.729
	4.176	5.766
	5.731	4.255
	7.255	6.343
	6.423	9.949
	12.673	5.231
	6.602	7.067
	8.663	12.943
	12.691	6.324
	6.14
	10.557
	8.609
	11.028
	7.344
	19.314
	7.627
	6.05
	7.997
	8.404
	8.839
	7.49
	4.998
	6.713
	3.771
	6.128
	7.104
	5.552
	14.478
	7.526
	6.089
	7.314
	5.448
	18.796
	7.065
	9.955
	8.774
	14.705
	17.271
	6.883
	10.991
	7.178
	9.077
	3.802
	13.056
	7.204
	5.906
	7.593
	11.095
	18.648
	16.425
	10.516
	10.503
	9.212
	9.076
	11.049
	6.343
	9.48
	8.976
	6.024
	5.426
	6.969
	6.854
	13.137
	6.784
	5.981
	13.599
	6.647
	15.959
	24.154
	9.18
	9.279
	12.998
	13.812
	15.649
	30.441
	11.077
	11.957
	13.209
	8.481
	13.836
	18.809
	11.371
	13.514
	14.454
	27.573
	9.678
	39.905
	16.41
	6.687
	12.026
	10.697
	8.683
	26.999
	17.379

[truncated: 43 more sheets: Fig 4E, Fig 4F, Fig 4H, Fig 4I, Fig 4J, Fig 4k, Fig 4L, Fig 4M, Fig 5A, Fig 5B, Fig 5G, Fig 6A, Fig 6B, Fig 6C, Fig 6H, sFig 1B, sFig 1D, sFig 1E, sFig 1F, sFig 2B …]
